# Supplementary material for: Beyond market share: Accounting for doctoral program size in recent rates of anthropology faculty job placement
Source: PLoS One. 2023 May 24;18(5):e0285330. doi: 10.1371/journal.pone.0285330 (PMC10208466; doi:10.1371/journal.pone.0285330)
Supplement: S1 Table — (XLSX) [file pone.0285330.s001.xlsx]

## Sheet: Sheet1
Rank	Subfield	Sum.Subfield	Grad.Inst	Grad.YR	Employment.Inst	HighestdegreeEmpInst	Outside	Comment
Full	Bioarch	Biological	Columbia	1989	Adelphi Univ.	BA/BS	N
Associate	Cult	Sociocultural	Columbia	2001	Adelphi Univ.	BA/BS	N
Assistant	Arch	Archaeology	Univ. Nevada Reno	2010	Adelphi Univ.	BA/BS	N
Associate	Arch	Archaeology	Univ. Nevada Reno	2009	Adelphi Univ.	BA/BS	N
Full	Cult	Sociocultural	Univ. North Carolina Chapel Hill	1976	Alfred Univ.	BA/BS	N
Assistant	Cult	Sociocultural	Univ. North Carolina Chapel Hill	2016	American Univ.	PhD	N
Assistant	Cult	Sociocultural	Yale	2014	American Univ.	PhD	N
Associate	Arch	Archaeology	American Univ.	1979	American Univ.	PhD	N
Full	Arch	Archaeology	Bryn Mawr	1993	American Univ.	PhD	N
Assistant	Cult	Sociocultural	CUNY	2017	American Univ.	PhD	N
Associate	Cult	Sociocultural	UC Berkeley	2004	American Univ.	PhD	N
Assistant	Cult	Sociocultural	CUNY	2015	American Univ.	PhD	N
Associate	Arch	Archaeology	College William and Mary	2008	American Univ.	PhD	N
Full	Cult	Sociocultural	CUNY	2006	American Univ.	PhD	N
Associate	Bio	Biological	Univ. North Carolina Chapel Hill	2003	American Univ.	PhD	N
Associate	Cult	Sociocultural	Univ. Chicago	2011	Amherst College	BA/BS	N
Full	Cult	Sociocultural	Case Western Reserve Univ.	2002	Amherst College	BA/BS	N
Full	Cult	Sociocultural	Harvard	2002	Amherst College	BA/BS	N
Full	Cult	Sociocultural	CUNY	1977	Amherst College	BA/BS	N
Associate	Arch	Archaeology	UC Santa Barbara	2005	Amherst College	BA/BS	N
Assistant	Cult	Sociocultural	Columbia	2012	Applacian State Univ.	BA/BS	N
Assistant	Arch	Archaeology	Univ. Michigan	2012	Applacian State Univ.	BA/BS	N
Assistant	Cult	Sociocultural	Univ. North Carolina Chapel Hill	2005	Applacian State Univ.	BA/BS	N
Full	Arch	Archaeology	Northwestern Univ.	1989	Applacian State Univ.	BA/BS	N
Assistant	Bio	Biological	Univ. Wisconsin Madison	2014	Applacian State Univ.	BA/BS	N
Associate	Bio	Biological	NYU	2005	Applacian State Univ.	BA/BS	N
Full	Cult	Sociocultural	Univ. Chicago	1995	Applacian State Univ.	BA/BS	N
Associate	Cult	Sociocultural	Univ. North Carolina Chapel Hill	2011	Applacian State Univ.	BA/BS	N
Full	Bio	Biological	Univ. Oregon	2007	Applacian State Univ.	BA/BS	N
Full	Cult	Sociocultural	SUNY Albany	2004	Applacian State Univ.	BA/BS	N
Assistant	Cult	Sociocultural	Columbia	2015	Applacian State Univ.	BA/BS	N
Full	Arch	Archaeology	Univ. Tennessee Knoxville	1988	Applacian State Univ.	BA/BS	N
Assistant	Arch	Archaeology	Univ. Michigan	2014	Applacian State Univ.	BA/BS	N
Associate	Arch	Archaeology	Arizona State Univ.	1994	Arizona State Univ.	PhD	N
Full	Arch	Archaeology	International	1998	Arizona State Univ.	PhD	N	British Columbia
Associate	Bioarch	Biological	UMass Amherst	1992	Arizona State Univ.	PhD	N
Full	Arch	Archaeology	Univ. Arizona	1987	Arizona State Univ.	PhD	N
Full	Cult	Sociocultural	International	1994	Arizona State Univ.	PhD	N	Toronto
Full	Bio	Biological	UC Davis	1975	Arizona State Univ.	PhD	N
Full	Cult	Sociocultural	Univ. Arizona	1992	Arizona State Univ.	PhD	N
Full	Bioarch	Biological	Univ. Chicago	1972	Arizona State Univ.	PhD	N
Associate	Cult	Sociocultural	Colorado State Univ.	2007	Arizona State Univ.	PhD	N	Human Ecology PhD
Associate	Arch	Archaeology	Rutgers	2007	Arizona State Univ.	PhD	N
Full	Cult	Sociocultural	Univ. Wisconsin Madison	1984	Arizona State Univ.	PhD	N
Assistant	Cult	Sociocultural	Univ. Southern California	2012	Arizona State Univ.	PhD	N
Associate	Cult	Sociocultural	Univ. North Carolina Chapel Hill	1999	Arizona State Univ.	PhD	N
Associate	Bio	Biological	Univ. Minnesota Minneapolis	2004	Arizona State Univ.	PhD	N
Full	Arch	Archaeology	Univ. Michigan	1990	Arizona State Univ.	PhD	N
Full	Arch	Archaeology	Univ. Utah	1983	Arizona State Univ.	PhD	N
Associate	Cult	Sociocultural	Univ. Washington	2008	Arizona State Univ.	PhD	N
Full	Cult	Sociocultural	Emory	2006	Arizona State Univ.	PhD	N
Full	Bio	Biological	Univ. Utah	1985	Arizona State Univ.	PhD	N
Associate	Bio	Biological	Johns Hopkins	2004	Arizona State Univ.	PhD	N
Full	Bio	Biological	Univ. Chicago	1974	Arizona State Univ.	PhD	N
Full	Cult	Sociocultural	Cornell	1996	Arizona State Univ.	PhD	N
Full	Bio	Biological	Kent State	1986	Arizona State Univ.	PhD	N
Full	Arch	Archaeology	Univ. Michigan	1982	Arizona State Univ.	PhD	N
Full	Arch	Archaeology	Univ. Wisconsin Madison	2004	Arizona State Univ.	PhD	N
Assistant	Bio	Biological	International	2012	Arizona State Univ.	PhD	N	Israel
Associate	Bio	Biological	Univ. Michigan	2007	Arizona State Univ.	PhD	N
Assistant	Bio	Biological	International	2011	Arizona State Univ.	PhD	N	Queen's Univ.
Assistant	Arch	Archaeology	UC Los Angeles	2011	Arizona State Univ.	PhD	N
Assistant	Cult	Sociocultural	SUNY Albany	2006	Arizona State Univ.	PhD	N
Associate	Arch	Archaeology	Univ. Michigan	1999	Arizona State Univ.	PhD	N
Associate	Arch	Archaeology	Indiana Univ. Bloomington	2010	Arizona State Univ.	PhD	N
Assistant	Cult	Sociocultural	Arizona State Univ.	2013	Arizona State Univ.	PhD	N
Assistant	Bio	Biological	Vanderbilt	2008	Arizona State Univ.	PhD	N
Assistant	Arch	Archaeology	Arizona State Univ.	1995	Arizona State Univ.	PhD	N
Associate	Arch	Archaeology	Arizona State Univ.	2017	Arizona State Univ.	PhD	N
Assistant	Cult	Sociocultural	UC Los Angeles	2011	Arizona State Univ.	PhD	N
Assistant	Arch	Archaeology	Univ. New Mexico	2011	Arizona State Univ.	PhD	N
Full	Cult	Sociocultural	Univ. Chicago	2002	Arizona State Univ.	PhD	N
Associate	Cult	Sociocultural	Arizona State Univ.	1971	Arizona State Univ.	PhD	N
Assistant	Cult	Sociocultural	Cornell	2004	Arizona State Univ.	PhD	N
Associate	Bio	Biological	Washington Univ. St. Louis	1997	Arizona State Univ.	PhD	N
Full	Bio	Biological	UC Davis	1981	Arizona State Univ.	PhD	N
Full	Arch	Archaeology	Univ. Illinois Urbana Champaign	1983	Arizona State Univ.	PhD	N
Associate	Ling	Sociocultural	UC Davis	2001	Arizona State Univ.	PhD	N
Full	Bioarch	Biological	Univ. New Mexico	2001	Arizona State Univ.	PhD	N
Full	Bio	Biological	Penn State	1996	Arizona State Univ.	PhD	N
Assistant	Bio	Biological	Univ. Washington	2012	Arizona State Univ.	PhD	N
Full	Cult	Sociocultural	UC Berkeley	1997	Arizona State Univ.	PhD	N
Full	Arch	Archaeology	International	1976	Arizona State Univ.	PhD	N	Amsterdam
Full	Cult	Sociocultural	UC San Diego	1975	Arizona State Univ.	PhD	N
Full	Arch	Archaeology	Univ. Michigan	1977	Arizona State Univ.	PhD	N
Full	Cult	Sociocultural	Univ. Florida	2004	Arizona State Univ.	PhD	N
Associate	Cult	Sociocultural	Indiana Univ. Bloomington	2005	Arizona State Univ.	PhD	N
Full	Cult	Sociocultural	Univ. Wisconsin Madison	1990	Auburn Univ.	BA/BS	N
Assistant	Arch	Archaeology	Indiana Univ. Bloomington	2015	Auburn Univ.	BA/BS	N
Associate	Cult	Sociocultural	Univ. Southern California	2005	Auburn Univ.	BA/BS	N
Associate	Bio	Biological	Southern Illinois Carbondale	2005	Auburn Univ.	BA/BS	N
Full	Cult	Sociocultural	Cornell	1983	Bard	BA/BS	N
Associate	Cult	Sociocultural	Univ. Michigan	2002	Bard	BA/BS	N
Assistant	Cult	Sociocultural	Univ. Chicago	2016	Bard	BA/BS	N
Assistant	Cult	Sociocultural	Columbia	2015	Bard	BA/BS	N
Associate	Cult	Sociocultural	Yale	2005	Bard	BA/BS	N
Full	Cult	Sociocultural	Princeton	1978	Bates	BA/BS	N
Associate	Cult	Sociocultural	Harvard	1992	Bates	BA/BS	N
Full	Cult	Sociocultural	Univ. Chicago	1973	Bates	BA/BS	N
Assistant	Cult	Sociocultural	Florida International Univ.	2017	Bates	BA/BS	N	Global and Sociocultural Studies PhD
Full	Cult	Sociocultural	Univ. Kentucky	1987	Baylor	BA/BS	N
Full	Bio	Biological	Univ. Tennessee Knoxville	2001	Baylor	BA/BS	N
Full	Arch	Archaeology	SUNY Albany	1981	Baylor	BA/BS	N
Associate	Bio	Biological	UC Los Angeles	2007	Baylor	BA/BS	N
Full	Bio	Biological	Northwestern Univ.	1983	Baylor	BA/BS	N
Assistant	Arch	Archaeology	Univ. Pittsburgh	2012	Baylor	BA/BS	N
Assistant	Bio	Biological	Univ. Florida	2014	Baylor	BA/BS	N
Assistant	Bio	Biological	Harvard	2016	Baylor	BA/BS	N
Associate	Cult	Sociocultural	Univ. Minnesota Minneapolis	2008	Beloit	BA/BS	N
Associate	Cult	Sociocultural	UC Los Angeles	2007	Beloit	BA/BS	N
Associate	Arch	Archaeology	SUNY Buffalo	2000	Beloit	BA/BS	N
Full	Bio	Biological	UC Berkeley	1990	Beloit	BA/BS	N
Full	Cult	Sociocultural	Univ. Chicago	1995	Beloit	BA/BS	N
Assistant	Bioarch	Biological	Ohio State	2013	Beloit	BA/BS	N
Full	Arch	Archaeology	UMass Amherst	1996	Binghamton Univ.	PhD	N
Associate	Bioarch	Biological	Univ. Tennessee Knoxville	2008	Binghamton Univ.	PhD	N
Full	Arch	Archaeology	Univ. Arizona	1998	Binghamton Univ.	PhD	N
Assistant	Cult	Sociocultural	NYU	1997	Binghamton Univ.	PhD	N
Associate	Cult	Sociocultural	CUNY	1990	Binghamton Univ.	PhD	N
Full	Bio	Biological	Penn State	1973	Binghamton Univ.	PhD	N
Associate	Ling	Sociocultural	Univ. Chicago	1998	Binghamton Univ.	PhD	N
Full	Cult	Sociocultural	Stony Brook	1981	Binghamton Univ.	PhD	N
Full	Arch	Archaeology	Univ. Illinois Urbana Champaign	1973	Binghamton Univ.	PhD	N
Full	Bio	Biological	Penn State	1984	Binghamton Univ.	PhD	N
Assistant	Arch	Archaeology	Washington Univ. St. Louis	2016	Binghamton Univ.	PhD	N
Full	Arch	Archaeology	Univ. Washington	2000	Binghamton Univ.	PhD	N
Full	Bio	Biological	Penn State	1968	Binghamton Univ.	PhD	N
Full	Bio	Biological	Univ. Hawaii Manoa	1995	Binghamton Univ.	PhD	N
Full	Arch	Archaeology	Univ. Arizona	1982	Binghamton Univ.	PhD	N
Full	Bio	Biological	Univ. Pittsburgh	1993	Binghamton Univ.	PhD	N
Assistant	Ling	Sociocultural	Univ. Pennsylvania	2006	Binghamton Univ.	PhD	N
Associate	Bio	Biological	Binghamton Univ.	2006	Binghamton Univ.	PhD	N
Associate	Cult	Sociocultural	Univ. Michigan	2008	Binghamton Univ.	PhD	N
Assistant	Arch	Archaeology	Columbia	2015	Binghamton Univ.	PhD	N
Associate	Arch	Archaeology	UC Berkeley	2005	Binghamton Univ.	PhD	N
Assistant	Bio	Biological	Univ. Washington	2012	Binghamton Univ.	PhD	N
Full	Cult	Sociocultural	CUNY	1985	Binghamton Univ.	PhD	N
Associate	Cult	Sociocultural	Univ. Minnesota Minneapolis	2007	Binghamton Univ.	PhD	N
Full	Cult	Sociocultural	SUNY Albany	1994	Bloomsburg Univ.	BA/BS	N
Assistant	Cult	Sociocultural	Univ. Florida	2008	Bloomsburg Univ.	BA/BS	N
Assistant	Arch	Archaeology	SMU	2011	Bloomsburg Univ.	BA/BS	N
Associate	Bio	Biological	Univ. Michigan	1999	Bloomsburg Univ.	BA/BS	N
Full	Cult	Sociocultural	Syracuse Univ.	2001	Bloomsburg Univ.	BA/BS	N
Full	Arch	Archaeology	Ohio State	1987	Bloomsburg Univ.	BA/BS	N
Assistant	Bioarch	Biological	Univ. Nevada Las Vegas	2017	Boise State	MA/MS	N
Full	Arch	Archaeology	SMU	1992	Boise State	MA/MS	N
Associate	Bio	Biological	Univ. New Mexico	2011	Boise State	MA/MS	N
Associate	Arch	Archaeology	UC Davis	2012	Boise State	MA/MS	N
Associate	Arch	Archaeology	SMU	2006	Boise State	MA/MS	N
Full	Cult	Sociocultural	UC Santa Barbara	1998	Boise State	MA/MS	N
Assistant	Cult	Sociocultural	Univ. Chicago	2007	Boston Univ.	PhD	N
Full	Cult	Sociocultural	Harvard	1978	Boston Univ.	PhD	N
Full	Arch	Archaeology	Brown	1980	Boston Univ.	PhD	N
Associate	Arch	Archaeology	UC Los Angeles	2005	Boston Univ.	PhD	N
Full	Bio	Biological	Univ. Chicago	1970	Boston Univ.	PhD	N
Associate	Cult	Sociocultural	Emory	2007	Boston Univ.	PhD	N
Assistant	Bio	Biological	CUNY	2015	Boston Univ.	PhD	N
Associate	Cult	Sociocultural	UC Los Angeles	1985	Boston Univ.	PhD	N
Full	Cult	Sociocultural	Univ. Michigan	1981	Boston Univ.	PhD	N
Assistant	Cult	Sociocultural	UC Santa Barbara	2013	Boston Univ.	PhD	N
Associate	Bio	Biological	Harvard	1999	Boston Univ.	PhD	N
Full	Cult	Sociocultural	Univ. Pennsylvania	1992	Boston Univ.	PhD	N
Assistant	Arch	Archaeology	UC Los Angeles	2010	Boston Univ.	PhD	N
Full	Ling	Sociocultural	Univ. Illinois Urbana Champaign	2002	Boston Univ.	PhD	N
Assistant	Cult	Sociocultural	NYU	2005	Boston Univ.	PhD	N
Full	Arch	Archaeology	Indiana Univ. Bloomington	1981	Boston Univ.	PhD	N
Assistant	Bio	Biological	NYU	2010	Boston Univ.	PhD	N
Full	Cult	Sociocultural	International	1985	Boston Univ.	PhD	N	Cambridge
Assistant	Ling	Sociocultural	UC Los Angeles	2010	Boston Univ.	PhD	N
Associate	Ling	Sociocultural	Univ. Michigan	1983	Boston Univ.	PhD	N
Full	Cult	Sociocultural	Johns Hopkins	1980	Boston Univ.	PhD	N
Assistant	Arch	Archaeology	Univ. Washington	2009	Boston Univ.	PhD	N
Full	Cult	Sociocultural	Harvard	1980	Boston Univ.	PhD	N
Associate	Cult	Sociocultural	Yale	2008	Bowdoin	BA/BS	N
Assistant	Arch	Archaeology	UMass Amherst	1980	Bowdoin	BA/BS	N
Full	Cult	Sociocultural	UC San Diego	1988	Bowdoin	BA/BS	N
Full	Arch	Archaeology	Bryn Mawr	1983	Bowdoin	BA/BS	N
Assistant	Cult	Sociocultural	Univ. Colorado Boulder	2018	Bowdoin	BA/BS	N
Assistant	Cult	Sociocultural	Univ. Chicago	2016	Bowdoin	BA/BS	N
Full	Cult	Sociocultural	Univ. Michigan	1999	Bowdoin	BA/BS	N
Associate	Cult	Sociocultural	UC Santa Cruz	2008	Brandeis	PhD	N
Assistant	Cult	Sociocultural	UC Santa Cruz	2015	Brandeis	PhD	N
Assistant	Cult	Sociocultural	Northwestern Univ.	2019	Brandeis	PhD	N
Full	Cult	Sociocultural	Johns Hopkins	2001	Brandeis	PhD	N
Associate	Arch	Archaeology	Univ. Pennsylvania	2002	Brandeis	PhD	N
Associate	Cult	Sociocultural	Univ. Chicago	2012	Brandeis	PhD	N
Assistant	Cult	Sociocultural	Brown	2019	Brandeis	PhD	N
Full	Cult	Sociocultural	Univ. Chicago	1993	Brandeis	PhD	N
Full	Ling	Sociocultural	Univ. Michigan	2002	Brandeis	PhD	N
Full	Cult	Sociocultural	International	2008	Brandeis	PhD	N	Paris
Associate	Cult	Sociocultural	Univ. Chicago	1996	Brandeis	PhD	N
Full	Arch	Archaeology	Yale	1992	Brandeis	PhD	N
Associate	Cult	Sociocultural	Univ. Connecticut	2005	Bridgewater State Univ.	BA/BS	N
Full	Cult	Sociocultural	UMass Amherst	1995	Bridgewater State Univ.	BA/BS	N
Assistant	Cult	Sociocultural	Boston Univ.	2011	Bridgewater State Univ.	BA/BS	N
Full	Bio	Biological	Univ. Oregon	1985	Bridgewater State Univ.	BA/BS	N
Associate	Cult	Sociocultural	Brown	2007	Bridgewater State Univ.	BA/BS	N
Associate	Arch	Archaeology	Arizona State Univ.	2000	Brigham Young	MA/MS	N
Assistant	Arch	Archaeology	Univ. Chicago	2016	Brigham Young	MA/MS	N
Full	Arch	Archaeology	Univ. Michigan	1994	Brigham Young	MA/MS	N
Associate	Cult	Sociocultural	International	1993	Brigham Young	MA/MS	N	Oxford
Associate	Arch	Archaeology	Univ. Iowa	1998	Brigham Young	MA/MS	N
Associate	Cult	Sociocultural	Univ. Chicago	2011	Brigham Young	MA/MS	N
Associate	Arch	Archaeology	Univ. Utah	1986	Brigham Young	MA/MS	N
Full	Cult	Sociocultural	Univ. Chicago	1987	Brigham Young	MA/MS	N
Associate	Cult	Sociocultural	Univ. Oklahoma	2010	Brigham Young	MA/MS	N
Assistant	Ling	Sociocultural	Univ. Chicago	2011	Brigham Young	MA/MS	N
Full	Cult	Sociocultural	International	1998	Brown	PhD	N	London
Assistant	Cult	Sociocultural	Univ. Wisconsin Madison	2012	Brown	PhD	N
Assistant	Cult	Sociocultural	Univ. Michigan	2010	Brown	PhD	N
Full	Arch	Archaeology	International	1998	Brown	PhD	N	Leiden
Associate	Ling	Sociocultural	Univ. Pennsylvania	2007	Brown	PhD	N
Full	Cult	Sociocultural	Univ. Minnesota Minneapolis	1975	Brown	PhD	N
Full	Cult	Sociocultural	UC Berkeley	1997	Brown	PhD	N
Full	Arch	Archaeology	Yale	1987	Brown	PhD	N
Full	Cult	Sociocultural	Brandeis	1974	Brown	PhD	N
Full	Cult	Sociocultural	Univ. Michigan	2005	Brown	PhD	N
Assistant	Cult	Sociocultural	Yale	2019	Brown	PhD	N
Full	Cult	Sociocultural	Harvard	1980	Brown	PhD	N
Assistant	Cult	Sociocultural	Harvard	2011	Brown	PhD	N
Full	Arch	Archaeology	UC Los Angeles	1988	Brown	PhD	N
Full	Arch	Archaeology	Binghamton Univ.	1979	Brown	PhD	N
Associate	Arch	Archaeology	Texas A&M	2004	Brown	PhD	N
Assistant	Cult	Sociocultural	Johns Hopkins	2009	Brown	PhD	N
Full	Cult	Sociocultural	Emory	1999	Brown	PhD	N
Assistant	Arch	Archaeology	Harvard	2012	Brown	PhD	N
Assistant	Arch	Archaeology	Univ. Michigan	2014	Bryn Mawr	BA/BS	N
Assistant	Cult	Sociocultural	Yale	2013	Bryn Mawr	BA/BS	N
Associate	Cult	Sociocultural	UC Los Angeles	2002	Bryn Mawr	BA/BS	N
Assistant	Bio	Biological	NYU	2011	Bryn Mawr	BA/BS	N
Associate	Cult	Sociocultural	Columbia	2001	Bryn Mawr	BA/BS	N
Full	Cult	Sociocultural	Brown	1985	Bucknell	BA/BS	N
Associate	Cult	Sociocultural	Texas A&M	2004	Bucknell	BA/BS	N
Associate	Cult	Sociocultural	Univ. Illinois Urbana Champaign	2002	Bucknell	BA/BS	N
Full	Cult	Sociocultural	American Univ.	1988	Bucknell	BA/BS	N
Full	Cult	Sociocultural	UC Berkeley	1975	Bucknell	BA/BS	N
Full	Cult	Sociocultural	UC San Diego	1999	Bucknell	BA/BS	N
Associate	Cult	Sociocultural	Univ. Chicago	2009	Bucknell	BA/BS	N
Associate	Cult	Sociocultural	Univ. Washington	1998	Bucknell	BA/BS	N
Assistant	Cult	Sociocultural	UC San Diego	2012	Bucknell	BA/BS	N
Full	Bio	Biological	Texas A&M	2006	California State Chico	MA/MS	N
Associate	Cult	Sociocultural	Univ. Chicago	2007	California State Chico	MA/MS	N
Associate	Cult	Sociocultural	UC Berkeley	2003	California State Chico	MA/MS	N
Full	Cult	Sociocultural	UC Berkeley	2001	California State Chico	MA/MS	N
Full	Arch	Archaeology	Texas A&M	1998	California State Chico	MA/MS	N
Assistant	Bio	Biological	Michigan State	2016	California State Chico	MA/MS	N
Full	Cult	Sociocultural	Univ. Colorado Boulder	1986	California State Chico	MA/MS	N
Associate	Bio	Biological	Michigan State	2010	California State Chico	MA/MS	N
Assistant	Cult	Sociocultural	Arizona State Univ.	2014	California State Chico	MA/MS	N
Assistant	Arch	Archaeology	Univ. New Mexico	2013	California State Chico	MA/MS	N
Assistant	Arch	Archaeology	UC Davis	2016	California State Chico	MA/MS	N
Full	Arch	Archaeology	UC Santa Barbara	1997	California State Dominguez Hills	BA/BS	N
Assistant	Bio	Biological	Washington Univ. St. Louis	2014	California State Dominguez Hills	BA/BS	N
Full	Arch	Archaeology	UC Santa Barbara	1985	California State Dominguez Hills	BA/BS	N
Full	Ling	Sociocultural	UC Los Angeles	1996	California State Dominguez Hills	BA/BS	N
Assistant	Cult	Sociocultural	Northwestern Univ.	2012	California State Dominguez Hills	BA/BS	N
Assistant	Arch	Archaeology	Univ. Wisconsin Madison	2016	California State Dominguez Hills	BA/BS	N
Assistant	Cult	Sociocultural	SUNY Albany	2012	California State Dominguez Hills	BA/BS	N
Assistant	Cult	Sociocultural	Yale	2005	California State Fullerton	MA/MS	N
Full	Bio	Biological	Univ. New Mexico	1995	California State Fullerton	MA/MS	N
Associate	Arch	Archaeology	UC Santa Barbara	2002	California State Fullerton	MA/MS	N
Full	Cult	Sociocultural	Univ. Nevada Reno	2002	California State Fullerton	MA/MS	N
Assistant	Bio	Biological	Columbia	1999	California State Fullerton	MA/MS	N
Full	Cult	Sociocultural	UC Riverside	2014	California State Fullerton	MA/MS	N
Full	Arch	Archaeology	Arizona State Univ.	1994	California State Fullerton	MA/MS	N
Associate	Bio	Biological	Univ. New Mexico	2001	California State Fullerton	MA/MS	N
Full	Arch	Archaeology	Washington State Univ.	2007	California State Fullerton	MA/MS	N
Full	Cult	Sociocultural	UC Berkeley	1977	California State Fullerton	MA/MS	N
Full	Bio	Biological	Princeton	2006	California State Fullerton	MA/MS	N
Associate	Bio	Biological	UC Santa Barbara	1996	California State Fullerton	MA/MS	N
Associate	Bio	Biological	UC Los Angeles	2008	California State Fullerton	MA/MS	N
Associate	Cult	Sociocultural	Univ. New Mexico	2001	California State Fullerton	MA/MS	N
Full	Arch	Archaeology	Penn State	2003	California State Fullerton	MA/MS	N
Full	Cult	Sociocultural	Stony Brook	1993	California State Long Beach	MA/MS	N
Full	Ling	Sociocultural	Indiana Univ. Bloomington	1990	California State Long Beach	MA/MS	N
Associate	Ling	Sociocultural	UC Los Angeles	2007	California State Long Beach	MA/MS	N
Full	Cult	Sociocultural	UC Los Angeles	1990	California State Long Beach	MA/MS	N
Full	Cult	Sociocultural	Univ. Chicago	1995	California State Long Beach	MA/MS	N
Assistant	Arch	Archaeology	UC Riverside	2018	California State Long Beach	MA/MS	N
Full	Cult	Sociocultural	UC Santa Barbara	1984	California State Long Beach	MA/MS	N
Full	Cult	Sociocultural	UC Los Angeles	2003	California State Long Beach	MA/MS	N
Associate	Cult	Sociocultural	Univ. South Carolina	2007	California State Long Beach	MA/MS	N
Associate	Bio	Biological	Stanford	2003	California State Long Beach	MA/MS	N
Full	Bio	Biological	UC Los Angeles	1988	California State Long Beach	MA/MS	N
Full	Cult	Sociocultural	Univ. New Mexico	1999	California State Los Angeles	MA/MS	N
Full	Arch	Archaeology	UC Los Angeles	1989	California State Los Angeles	MA/MS	N
Assistant	Bio	Biological	Arizona State Univ.	2007	California State Los Angeles	MA/MS	N
Associate	Bio	Biological	Univ. Texas Austin	2006	California State Los Angeles	MA/MS	N
Full	Ling	Sociocultural	Univ. South Carolina	2004	California State Los Angeles	MA/MS	N
Associate	Cult	Sociocultural	UC Santa Barbara	2004	California State Los Angeles	MA/MS	N
Full	Arch	Archaeology	Univ. Oregon	2001	California State Los Angeles	MA/MS	N
Associate	Bio	Biological	UC Berkeley	2000	California State Northridge	MA/MS	N
Full	Cult	Sociocultural	UC Los Angeles	1986	California State Northridge	MA/MS	N
Associate	Arch	Archaeology	UC Riverside	2005	California State Northridge	MA/MS	N
Associate	Cult	Sociocultural	UC Berkeley	2011	California State Northridge	MA/MS	N
Associate	Cult	Sociocultural	UC Riverside	2007	California State Northridge	MA/MS	N
Assistant	Cult	Sociocultural	UC Santa Barbara	2013	California State Northridge	MA/MS	N
Assistant	Bioarch	Biological	Univ. Florida	2012	California State Northridge	MA/MS	N
Full	Arch	Archaeology	UC Berkeley	1989	California State Northridge	MA/MS	N
Associate	Bio	Biological	International	2003	California State Northridge	MA/MS	N	Bodeaux
Full	Cult	Sociocultural	CUNY	2003	California State Northridge	MA/MS	N
Associate	Arch	Archaeology	UC Los Angeles	1995	California State Northridge	MA/MS	N
Full	Cult	Sociocultural	UC Los Angeles	2000	California State Northridge	MA/MS	N
Assistant	Cult	Sociocultural	CUNY	2017	California State Polytechnic Univ. Pomona	BA/BS	N
Assistant	Cult	Sociocultural	Columbia	2018	California State Polytechnic Univ. Pomona	BA/BS	N
Associate	Arch	Archaeology	UC Riverside	2007	California State Polytechnic Univ. Pomona	BA/BS	N
Full	Cult	Sociocultural	International	2003	California State Sacramento	MA/MS	N	Bergen
Full	Cult	Sociocultural	Rice	1993	California State Sacramento	MA/MS	N
Full	Arch	Archaeology	UC Davis	1990	California State Sacramento	MA/MS	N
Associate	Arch	Archaeology	Univ. Washington	2010	California State Sacramento	MA/MS	N
Assistant	Ling	Sociocultural	UC Los Angeles	2016	California State Sacramento	MA/MS	N
Full	Bio	Biological	Univ. Tennessee Knoxville	1998	California State Sacramento	MA/MS	N
Full	Cult	Sociocultural	Yale	2000	California State Sacramento	MA/MS	N
Assistant	Cult	Sociocultural	International	2016	California State Sacramento	MA/MS	N	Amsterdam
Assistant	Bio	Biological	Stony Brook	2012	California State Sacramento	MA/MS	N
Assistant	Bio	Biological	International	2010	California State Sacramento	MA/MS	N	Max Plank
Associate	Arch	Archaeology	UC Davis	2012	California State Sacramento	MA/MS	N
Full	Bio	Biological	CUNY	1989	California State Sacramento	MA/MS	N
Full	Bio	Biological	International	2001	California State Sacramento	MA/MS	N	Auckland
Full	Cult	Sociocultural	Temple	2000	California State Sacramento	MA/MS	N
Associate	Cult	Sociocultural	Michigan State	2010	California State Sacramento	MA/MS	N
Full	Arch	Archaeology	Univ. Utah	1996	California State Sacramento	MA/MS	N
Full	Arch	Archaeology	Harvard	1979	California State San Bernadino	MA/MS	N
Assistant	Arch	Archaeology	Univ. Colorado Boulder	2015	California State San Bernadino	MA/MS	N
Assistant	Cult	Sociocultural	Boston Univ.	2013	California State San Bernadino	MA/MS	N
Assistant	Arch	Archaeology	Univ. Oregon	2013	California State San Bernadino	MA/MS	N
Full	Cult	Sociocultural	Arizona State Univ.	1995	California State San Bernadino	MA/MS	N
Full	Bio	Biological	Univ. New Mexico	2000	California State San Bernadino	MA/MS	N
Associate	Cult	Sociocultural	Univ. Texas Austin	2012	California State San Bernadino	MA/MS	N
Full	Bio	Biological	Univ. Arizona	1992	California State Stanislaus	MA/MS	N
Associate	Cult	Sociocultural	UC Davis	2006	California State Stanislaus	MA/MS	N
Full	Arch	Archaeology	Univ. Pennsylvania	2007	California State Stanislaus	MA/MS	N
Assistant	Arch	Archaeology	Univ. Wisconsin Madison	2009	California State Stanislaus	MA/MS	N
Assistant	Cult	Sociocultural	Univ. South Florida	2019	California State Stanislaus	MA/MS	N
Full	Cult	Sociocultural	Univ. Florida	2004	California State Stanislaus	MA/MS	N
Full	Cult	Sociocultural	Harvard	1993	Carleton	BA/BS	N
Assistant	Cult	Sociocultural	Univ. Wisconsin Madison	2015	Carleton	BA/BS	N
Full	Cult	Sociocultural	International	2000	Carleton	BA/BS	N	Toronto
Assistant	Cult	Sociocultural	Stanford	2006	Carleton	BA/BS	N
Associate	Cult	Sociocultural	Univ. Pennsylvania	2011	Carleton	BA/BS	N
Full	Cult	Sociocultural	Johns Hopkins	1990	Carleton	BA/BS	N
Associate	Cult	Sociocultural	Univ. Wisconsin Madison	2004	Carleton	BA/BS	N
Full	Bio	Biological	Penn State	1976	Case Western Reserve Univ.	PhD	N
Full	Cult	Sociocultural	UC Berkeley	1978	Case Western Reserve Univ.	PhD	N
Full	Cult	Sociocultural	Univ. Washington	1968	Case Western Reserve Univ.	PhD	N
Full	Bio	Biological	Penn State	1980	Case Western Reserve Univ.	PhD	N
Associate	Cult	Sociocultural	Univ. Colorado Boulder	2004	Case Western Reserve Univ.	PhD	N
Full	Cult	Sociocultural	UC Los Angeles	1978	Case Western Reserve Univ.	PhD	N
Full	Cult	Sociocultural	Northwestern Univ.	1986	Case Western Reserve Univ.	PhD	N
Associate	Arch	Archaeology	Univ. Wisconsin Madison	1972	Case Western Reserve Univ.	PhD	N
Assistant	Cult	Sociocultural	Tulane	2009	Case Western Reserve Univ.	PhD	N
Associate	Cult	Sociocultural	Case Western Reserve Univ.	2002	Case Western Reserve Univ.	PhD	N
Full	Arch	Archaeology	Binghamton Univ.	1985	Catholic Univ. of America	PhD	N	PhD not accepting students
Assistant	Arch	Archaeology	Boston Univ.	2019	Catholic Univ. of America	PhD	N	PhD not accepting students
Assistant	Arch	Archaeology	Stanford	2013	Catholic Univ. of America	PhD	N	PhD not accepting students
Full	Cult	Sociocultural	Univ. Virginia	1999	Central Connecticut State Univ.	BA/BS	N
Full	Arch	Archaeology	Univ. Connecticut	1982	Central Connecticut State Univ.	BA/BS	N
Full	Arch	Archaeology	CUNY	1996	Central Connecticut State Univ.	BA/BS	N
Full	Cult	Sociocultural	Univ. South Florida	1994	Central Connecticut State Univ.	BA/BS	N
Assistant	Bio	Biological	NYU	2010	Central Connecticut State Univ.	BA/BS	N
Assistant	Cult	Sociocultural	Cornell	2012	Central Connecticut State Univ.	BA/BS	N
Full	Cult	Sociocultural	Duke	2000	Central Michigan Univ.	BA/BS	N
Full	Bio	Biological	Univ. Michigan	1991	Central Michigan Univ.	BA/BS	N
Full	Arch	Archaeology	Michigan State	1992	Central Michigan Univ.	BA/BS	N
Full	Cult	Sociocultural	Washington Univ. St. Louis	2007	Central Michigan Univ.	BA/BS	N
Associate	Arch	Archaeology	Univ. Michigan	1985	Central Michigan Univ.	BA/BS	N
Associate	Ling	Sociocultural	Univ. Arizona	2006	Central Michigan Univ.	BA/BS	N
Full	Cult	Sociocultural	Temple	1990	Central Michigan Univ.	BA/BS	N
Associate	Arch	Archaeology	Michigan State	2009	Central Michigan Univ.	BA/BS	N
Full	Cult	Sociocultural	Washington Univ. St. Louis	1997	Central Michigan Univ.	BA/BS	N
Associate	Bio	Biological	Arizona State Univ.	2001	Central Michigan Univ.	BA/BS	N
Associate	Cult	Sociocultural	Univ. Arkansas	2009	Central Washington Univ.	BA/BS	N
Assistant	Cult	Sociocultural	Univ. Kansas	2017	Central Washington Univ.	BA/BS	N
Full	Cult	Sociocultural	Washington State Univ.	1988	Central Washington Univ.	BA/BS	N
Assistant	Bio	Biological	Binghamton Univ.	2014	Central Washington Univ.	BA/BS	N
Full	Arch	Archaeology	Univ. Wisconsin Madison	1997	Central Washington Univ.	BA/BS	N
Assistant	Bio	Biological	International	2013	Central Washington Univ.	BA/BS	N	St Andrews
Full	Arch	Archaeology	Univ. Washington	1997	Central Washington Univ.	BA/BS	N
Full	Cult	Sociocultural	Univ. Southern California	2002	Central Washington Univ.	BA/BS	N
Full	Bio	Biological	Ohio State	1993	Central Washington Univ.	BA/BS	N
Assistant	Ling	Sociocultural	Univ. Arizona	2016	Central Washington Univ.	BA/BS	N
Full	Ling	Sociocultural	Univ. Hawaii Manoa	1993	Central Washington Univ.	BA/BS	N
Full	Cult	Sociocultural	Southern Illinois Carbondale	1984	Clemson	BA/BS	N
Associate	Bio	Biological	Univ. Tennessee Knoxville	2008	Clemson	BA/BS	N
Assistant	Cult	Sociocultural	Columbia	2010	Clemson	BA/BS	N
Full	Cult	Sociocultural	Univ. Arizona	1991	Colby	BA/BS	N
Associate	Cult	Sociocultural	Univ. Michigan	2007	Colby	BA/BS	N
Assistant	Ling	Sociocultural	Univ. Virginia	2011	Colby	BA/BS	N
Full	Cult	Sociocultural	UC Berkeley	1993	Colby	BA/BS	N
Assistant	Cult	Sociocultural	Univ. Virginia	2011	Colby	BA/BS	N
Associate	Cult	Sociocultural	NYU	2005	Colby	BA/BS	N
Full	Cult	Sociocultural	Cornell	1998	Colgate	BA/BS	N
Assistant	Arch	Archaeology	Northwestern Univ.	2011	Colgate	BA/BS	N
Assistant	Arch	Archaeology	Northwestern Univ.	2014	Colgate	BA/BS	N
Full	Arch	Archaeology	Brown	1984	Colgate	BA/BS	N
Full	Cult	Sociocultural	Cornell	1985	Colgate	BA/BS	N
Full	Cult	Sociocultural	UC Berkeley	1993	Colgate	BA/BS	N
Associate	Cult	Sociocultural	UC Berkeley	2008	Colgate	BA/BS	N
Associate	Cult	Sociocultural	Columbia	2007	Colgate	BA/BS	N
Associate	Cult	Sociocultural	Arizona State Univ.	2001	College New Jersey	BA/BS	N
Assistant	Bio	Biological	Michigan State	2009	College New Jersey	BA/BS	N
Associate	Cult	Sociocultural	Harvard	2008	College New Jersey	BA/BS	N
Assistant	Arch	Archaeology	Univ. Chicago	2015	College William and Mary	PhD	N
Full	Bioarch	Biological	UMass Amherst	1985	College William and Mary	PhD	N
Full	Cult	Sociocultural	Brown	1981	College William and Mary	PhD	N
Associate	Cult	Sociocultural	Cornell	1991	College William and Mary	PhD	N
Full	Arch	Archaeology	Univ. Virginia	1999	College William and Mary	PhD	N
Associate	Cult	Sociocultural	Univ. Michigan	2008	College William and Mary	PhD	N
Full	Cult	Sociocultural	Yale	1992	College William and Mary	PhD	N
Full	Cult	Sociocultural	UC Berkeley	1980	College William and Mary	PhD	N
Assistant	Bioarch	Biological	UMass Amherst	2015	College William and Mary	PhD	N
Associate	Arch	Archaeology	UC Berkeley	2005	College William and Mary	PhD	N
Associate	Arch	Archaeology	Univ. Chicago	2012	College William and Mary	PhD	N
Associate	Arch	Archaeology	Univ. Virginia	2008	College William and Mary	PhD	N
Full	Cult	Sociocultural	Univ. Chicago	1992	College William and Mary	PhD	N
Assistant	Cult	Sociocultural	Univ. Michigan	2015	College William and Mary	PhD	N
Full	Cult	Sociocultural	American Univ.	2003	College Wooster	BA/BS	N
Associate	Arch	Archaeology	SMU	2009	College Wooster	BA/BS	N
Full	Ling	Sociocultural	Univ. Virginia	1982	College Wooster	BA/BS	N
Full	Arch	Archaeology	Ohio State	1988	College Wooster	BA/BS	N
Full	Cult	Sociocultural	Stanford	1991	College Wooster	BA/BS	N
Associate	Bio	Biological	Univ. Colorado Boulder	2010	Colorado College	BA/BS	N
Full	Cult	Sociocultural	Johns Hopkins	1998	Colorado College	BA/BS	N
Assistant	Arch	Archaeology	Arizona State Univ.	2010	Colorado College	BA/BS	N
Associate	Cult	Sociocultural	Univ. Pennsylvania	1991	Colorado College	BA/BS	N
Full	Bio	Biological	Univ. Nebraska Lincoln	2005	Colorado Mesa	BA/BS	N	Geography PhD
Assistant	Arch	Archaeology	SMU	2011	Colorado Mesa	BA/BS	N
Full	Cult	Sociocultural	SMU	1993	Colorado State Univ.	PhD	N
Assistant	Cult	Sociocultural	Yale	2016	Colorado State Univ.	PhD	N
Assistant	Bio	Biological	George Washington Univ.	2017	Colorado State Univ.	PhD	N
Assistant	Bio	Biological	NYU	2011	Colorado State Univ.	PhD	N
Full	Arch	Archaeology	Univ. Wisconsin Madison	2000	Colorado State Univ.	PhD	N
Full	Bio	Biological	Binghamton Univ.	1985	Colorado State Univ.	PhD	N
Full	Bio	Biological	Univ. Pennsylvania	1999	Colorado State Univ.	PhD	N
Assistant	Cult	Sociocultural	Univ. Arizona	2010	Colorado State Univ.	PhD	N
Assistant	Arch	Archaeology	Univ. Washington	2018	Colorado State Univ.	PhD	N
Full	Cult	Sociocultural	Univ. Georgia	1981	Colorado State Univ.	PhD	N
Assistant	Cult	Sociocultural	Michigan State	2008	Colorado State Univ.	PhD	N
Associate	Cult	Sociocultural	UC Berkeley	1994	Colorado State Univ.	PhD	N
Associate	Arch	Archaeology	SMU	2005	Colorado State Univ.	PhD	N
Associate	Cult	Sociocultural	International	2007	Colorado State Univ.	PhD	N	Copenhagen
Assistant	Cult	Sociocultural	UC Berkeley	2009	Colorado State Univ.	PhD	N
Assistant	Bio	Biological	Rutgers	2010	Colorado State Univ.	PhD	N
Associate	Cult	Sociocultural	Univ. Colorado Boulder	2005	Colorado State Univ.	PhD	N
Full	Cult	Sociocultural	UC San Diego	1997	Colorado State Univ.	PhD	N
Full	Arch	Archaeology	Univ. Arizona	1993	Colorado State Univ.	PhD	N
Assistant	Cult	Sociocultural	International	2009	Columbia	PhD	N	Amsterdam
Full	Arch	Archaeology	UC Los Angeles	1981	Columbia	PhD	N
Full	Cult	Sociocultural	Rochester	1971	Columbia	PhD	N
Assistant	Arch	Archaeology	Univ. Chicago	2016	Columbia	PhD	N
Full	Cult	Sociocultural	Columbia	1967	Columbia	PhD	N
Associate	Arch	Archaeology	Univ. Michigan	2001	Columbia	PhD	N
Full	Cult	Sociocultural	Duke	1995	Columbia	PhD	N
Associate	Cult	Sociocultural	Univ. Chicago	2009	Columbia	PhD	N
Associate	Arch	Archaeology	Univ. Michigan	1998	Columbia	PhD	N
Full	Cult	Sociocultural	New School of Social Research	1986	Columbia	PhD	N
Full	Bio	Biological	UC Berkeley	1964	Columbia	PhD	N
Associate	Cult	Sociocultural	Cornell	1988	Columbia	PhD	N
Assistant	Cult	Sociocultural	NYU	2013	Columbia	PhD	N
Full	Cult	Sociocultural	NYU	1998	Columbia	PhD	N
Full	Cult	Sociocultural	Stanford	1987	Columbia	PhD	N
Full	Cult	Sociocultural	Harvard	1984	Columbia	PhD	N
Full	Cult	Sociocultural	Harvard	1974	Columbia	PhD	N
Full	Cult	Sociocultural	Princeton	1978	Columbia	PhD	N
Full	Cult	Sociocultural	Univ. Chicago	1994	Columbia	PhD	N
Associate	Cult	Sociocultural	Cornell	1989	Columbia	PhD	N
Full	Ling	Sociocultural	Yale	1991	Columbia	PhD	N
Full	Arch	Archaeology	NYU	1975	Columbia	PhD	N
Full	Cult	Sociocultural	New School of Social Research	1989	Columbia	PhD	N
Full	Cult	Sociocultural	UC Berkeley	1990	Columbia	PhD	N
Associate	Cult	Sociocultural	International	2004	Columbia	PhD	N	McGill
Full	Cult	Sociocultural	International	1974	Columbia	PhD	N	London School Economics
Full	Cult	Sociocultural	Rutgers	2000	Columbia	PhD	N
Assistant	Cult	Sociocultural	Harvard	2011	Columbia	PhD	N
Associate	Bio	Biological	Univ. Michigan	1991	Cornell	PhD	N
Full	Cult	Sociocultural	New School of Social Research	1984	Cornell	PhD	N
Associate	Cult	Sociocultural	Univ. Chicago	2000	Cornell	PhD	N
Full	Arch	Archaeology	Yale	1975	Cornell	PhD	N
Associate	Cult	Sociocultural	UC Berkeley	2006	Cornell	PhD	N
Associate	Cult	Sociocultural	NYU	1993	Cornell	PhD	N
Associate	Arch	Archaeology	Columbia	2002	Cornell	PhD	N
Associate	Cult	Sociocultural	Univ. North Carolina Chapel Hill	2001	Cornell	PhD	N
Associate	Cult	Sociocultural	Johns Hopkins	1994	Cornell	PhD	N
Full	Cult	Sociocultural	Johns Hopkins	2001	Cornell	PhD	N
Associate	Cult	Sociocultural	UC Berkeley	2006	Cornell	PhD	N
Full	Arch	Archaeology	UC Berkeley	1993	Cornell	PhD	N
Full	Arch	Archaeology	Univ. Arizona	1996	Cornell	PhD	N
Assistant	Bio	Biological	Vanderbilt	2016	Cornell	PhD	N
Associate	Cult	Sociocultural	Univ. North Carolina Chapel Hill	1996	Cornell	PhD	N
Associate	Cult	Sociocultural	Univ. Michigan	2006	Cornell	PhD	N
Full	Cult	Sociocultural	UC San Diego	1998	Cornell	PhD	N
Associate	Cult	Sociocultural	UC Irvine	1994	Creighton Univ.	BA/BS	N
Associate	Cult	Sociocultural	Univ. Michigan	2011	Creighton Univ.	BA/BS	N
Assistant	Ling	Sociocultural	Tulane	2014	Creighton Univ.	BA/BS	N
Associate	Cult	Sociocultural	Univ. Florida	2005	Creighton Univ.	BA/BS	N
Assistant	Cult	Sociocultural	Univ. Florida	2007	Creighton Univ.	BA/BS	N
Assistant	Bio	Biological	Stony Brook	2011	CUNY	PhD	N
Full	Arch	Archaeology	Harvard	1974	CUNY	PhD	N
Associate	Arch	Archaeology	Univ. Pennsylvania	2006	CUNY	PhD	N
Full	Cult	Sociocultural	UC San Diego	1993	CUNY	PhD	N
Full	Cult	Sociocultural	Univ. Chicago	2008	CUNY	PhD	N
Associate	Arch	Archaeology	Columbia	2007	CUNY	PhD	N
Assistant	Arch	Archaeology	Columbia	2009	CUNY	PhD	N
Associate	Cult	Sociocultural	Stanford	1995	CUNY	PhD	N
Full	Ling	Sociocultural	NYU	2003	CUNY	PhD	N
Associate	Cult	Sociocultural	NYU	2002	CUNY	PhD	N
Assistant	Bio	Biological	Yale	2013	CUNY	PhD	N
Assistant	Bio	Biological	CUNY	2018	CUNY	PhD	N
Associate	Cult	Sociocultural	Princeton	2008	CUNY	PhD	N
Associate	Cult	Sociocultural	Univ. Michigan	2003	CUNY	PhD	N
Full	Cult	Sociocultural	Columbia	1970	CUNY	PhD	N
Full	Cult	Sociocultural	CUNY	1992	CUNY	PhD	N
Full	Cult	Sociocultural	CUNY	2001	CUNY	PhD	N
Full	Cult	Sociocultural	Columbia	1985	CUNY	PhD	N
Full	Cult	Sociocultural	NYU	2004	CUNY	PhD	N
Associate	Cult	Sociocultural	Univ. Connecticut	2002	CUNY	PhD	N
Associate	Bio	Biological	Stony Brook	2008	CUNY	PhD	N
Full	Cult	Sociocultural	CUNY	2000	CUNY	PhD	N
Full	Cult	Sociocultural	International	1962	CUNY	PhD	N	Cambridge
Associate	Cult	Sociocultural	Columbia	2008	CUNY	PhD	N
Associate	Cult	Sociocultural	Columbia	1983	CUNY	PhD	N
Assistant	Bio	Biological	Northwestern Univ.	2017	CUNY	PhD	N
Associate	Cult	Sociocultural	Univ. Michigan	2002	CUNY	PhD	N
Assistant	Cult	Sociocultural	Univ. Texas Austin	2012	CUNY	PhD	N
Full	Cult	Sociocultural	UC Berkeley	1976	CUNY	PhD	N
Assistant	Bio	Biological	Univ. Oregon	2011	CUNY	PhD	N
Associate	Ling	Sociocultural	Yale	1999	CUNY	PhD	N
Full	Cult	Sociocultural	Temple	2000	CUNY	PhD	N
Full	Arch	Archaeology	Columbia	1979	CUNY	PhD	N
Associate	Arch	Archaeology	UMass Amherst	1981	CUNY	PhD	N
Full	Arch	Archaeology	Univ. Michigan	1983	CUNY	PhD	N
Full	Bioarch	Biological	Univ. Missouri Columbia	2002	CUNY	PhD	N
Full	Cult	Sociocultural	Columbia	1977	CUNY	PhD	N
Full	Bio	Biological	Yale	1992	CUNY	PhD	N
Full	Arch	Archaeology	Southern Illinois Carbondale	2001	CUNY	PhD	N
Assistant	Arch	Archaeology	Syracuse Univ.	2014	CUNY	PhD	N
Full	Ling	Sociocultural	Univ. Pennsylvania	2003	CUNY	PhD	N
Full	Bio	Biological	NYU	2003	CUNY	PhD	N
Full	Cult	Sociocultural	Univ. Chicago	1987	CUNY	PhD	N
Full	Bio	Biological	Cornell	2006	CUNY	PhD	N
Full	Cult	Sociocultural	Yale	1997	CUNY	PhD	N
Full	Cult	Sociocultural	CUNY	2000	CUNY	PhD	N
Associate	Bio	Biological	NYU	2000	CUNY	PhD	N
Full	Bio	Biological	Harvard	2003	CUNY	PhD	N
Associate	Cult	Sociocultural	Univ. Michigan	2003	CUNY	PhD	N
Full	Cult	Sociocultural	Columbia	1980	CUNY	PhD	N
Full	Bio	Biological	Columbia	2000	CUNY	PhD	N
Assistant	Arch	Archaeology	International	2008	CUNY	PhD	N	Simon Fraser
Full	Cult	Sociocultural	CUNY	1996	CUNY	PhD	N
Full	Cult	Sociocultural	Univ. Chicago	1999	CUNY	PhD	N
Associate	Cult	Sociocultural	Duke	2009	CUNY	PhD	N
Associate	Arch	Archaeology	CUNY	2006	CUNY, Herbert Lehman College	BA/BS	N
Associate	Bio	Biological	NYU	2004	CUNY, Herbert Lehman College	BA/BS	N
Associate	Cult	Sociocultural	Yale	2001	CUNY, Herbert Lehman College	BA/BS	N
Full	Cult	Sociocultural	International	2001	CUNY, Herbert Lehman College	BA/BS	N	Oxford
Full	Cult	Sociocultural	Stanford	2000	CUNY, Herbert Lehman College	BA/BS	N
Associate	Bio	Biological	International	2002	CUNY, Herbert Lehman College	BA/BS	N	UCL
Full	Bio	Biological	Columbia	1973	CUNY, Herbert Lehman College	BA/BS	N
Assistant	Bio	Biological	Oklahoma State	2018	CUNY, Herbert Lehman College	BA/BS	N
Full	Cult	Sociocultural	Columbia	1998	CUNY, John Jay College	BA/BS	N
Full	Cult	Sociocultural	Columbia	1996	CUNY, John Jay College	BA/BS	N
Associate	Cult	Sociocultural	CUNY	1999	CUNY, John Jay College	BA/BS	N
Full	Cult	Sociocultural	CUNY	1998	CUNY, John Jay College	BA/BS	N
Assistant	Cult	Sociocultural	Rutgers	2011	CUNY, John Jay College	BA/BS	N
Assistant	Cult	Sociocultural	UC Irvine	2017	CUNY, John Jay College	BA/BS	N
Assistant	Cult	Sociocultural	CUNY	2016	CUNY, John Jay College	BA/BS	N
Associate	Cult	Sociocultural	Univ. Pittsburgh	1998	CUNY, John Jay College	BA/BS	N
Assistant	Cult	Sociocultural	Univ. Wisconsin Madison	2018	CUNY, John Jay College	BA/BS	N
Full	Cult	Sociocultural	CUNY	1995	CUNY, John Jay College	BA/BS	N
Associate	Ling	Sociocultural	Univ. Pittsburgh	1999	CUNY, John Jay College	BA/BS	N
Full	Cult	Sociocultural	CUNY	1990	CUNY, John Jay College	BA/BS	N
Full	Arch	Archaeology	Univ. Chicago	2003	Dartmouth	BA/BS	N
Associate	Cult	Sociocultural	Cornell	2006	Dartmouth	BA/BS	N
Associate	Bio	Biological	Univ. Michigan	2008	Dartmouth	BA/BS	N
Full	Bio	Biological	International	2001	Dartmouth	BA/BS	N	Hong Kong
Full	Cult	Sociocultural	Univ. Chicago	1982	Dartmouth	BA/BS	N
Assistant	Cult	Sociocultural	Univ. Chicago	2012	Dartmouth	BA/BS	N
Full	Arch	Archaeology	Penn State	1980	Dartmouth	BA/BS	N
Associate	Cult	Sociocultural	Univ. Florida	2002	Dartmouth	BA/BS	N
Assistant	Bio	Biological	Northwestern Univ.	2013	Dartmouth	BA/BS	N
Associate	Arch	Archaeology	Harvard	1984	Dartmouth	BA/BS	N
Assistant	Cult	Sociocultural	Stanford	2002	Denison Univ.	BA/BS	N
Associate	Cult	Sociocultural	Univ. Pennsylvania	2009	Denison Univ.	BA/BS	N
Associate	Cult	Sociocultural	Columbia	2003	Denison Univ.	BA/BS	N
Assistant	Cult	Sociocultural	Yale	2017	Denison Univ.	BA/BS	N
Associate	Arch	Archaeology	Univ. Michigan	2000	Depaul	BA/BS	N
Full	Cult	Sociocultural	Univ. Florida	2000	Depaul	BA/BS	N
Full	Cult	Sociocultural	Purdue	2000	Depaul	BA/BS	N
Associate	Arch	Archaeology	International	2006	Depaul	BA/BS	N	Cambridge
Associate	Cult	Sociocultural	UC Berkeley	1984	Depaul	BA/BS	N
Associate	Cult	Sociocultural	Univ. Arizona	2007	Depaul	BA/BS	N
Associate	Bio	Biological	Univ. Pennsylvania	2006	Depaul	BA/BS	N
Full	Arch	Archaeology	International	2009	Depaul	BA/BS	N	Toronto
Associate	Arch	Archaeology	Univ. Washington	2008	Dickinson	BA/BS	N
Associate	Cult	Sociocultural	Univ. Florida	1999	Dickinson	BA/BS	N
Associate	Arch	Archaeology	Univ. Pennsylvania	1994	Dickinson	BA/BS	N
Full	Bio	Biological	Univ. Florida	2001	Dickinson	BA/BS	N
Associate	Arch	Archaeology	Univ. Wisconsin Madison	2004	Drew Univ.	BA/BS	N
Associate	Cult	Sociocultural	International	2009	Drew Univ.	BA/BS	N	McGill
Assistant	Arch	Archaeology	Univ. Pennsylvania	1998	Drew Univ.	BA/BS	N
Full	Arch	Archaeology	SMU	1992	Drew Univ.	BA/BS	N
Full	Cult	Sociocultural	Univ. Chicago	1986	Duke	PhD	N
Full	Cult	Sociocultural	Temple	1994	Duke	PhD	N
Assistant	Cult	Sociocultural	CUNY	2012	Duke	PhD	N
Associate	Cult	Sociocultural	Univ. Washington	1994	Duke	PhD	N
Associate	Cult	Sociocultural	Univ. Chicago	2003	Duke	PhD	N
Full	Cult	Sociocultural	Univ. Chicago	1991	Duke	PhD	N
Assistant	Cult	Sociocultural	Harvard	2009	Duke	PhD	N
Full	Cult	Sociocultural	Stanford	1995	Duke	PhD	N
Full	Cult	Sociocultural	Univ. Virginia	1986	Duke	PhD	N
Associate	Cult	Sociocultural	Brown	2011	Duke	PhD	N
Full	Cult	Sociocultural	Stanford	1989	Duke	PhD	N
Associate	Cult	Sociocultural	Stanford	1999	Duke	PhD	N
Full	Ling	Sociocultural	Univ. North Carolina Chapel Hill	1998	Duke	PhD	N
Full	Cult	Sociocultural	UC Berkeley	1987	Earlham	BA/BS	N
Assistant	Cult	Sociocultural	Univ. Chicago	2016	Earlham	BA/BS	N
Full	Cult	Sociocultural	Univ. Tennessee Knoxville	1981	East Tennessee State	BA/BS	N
Associate	Bioarch	Biological	Southern Illinois Carbondale	2005	East Tennessee State	BA/BS	N
Associate	Cult	Sociocultural	Univ. Tennessee Knoxville	1999	East Tennessee State	BA/BS	N
Full	Cult	Sociocultural	Univ. Hawaii Manoa	1998	East Tennessee State	BA/BS	N
Full	Cult	Sociocultural	UC Los Angeles	1986	Eastern Michigan	BA/BS	N
Full	Arch	Archaeology	Univ. Florida	2003	Eastern Michigan	BA/BS	N
Associate	Cult	Sociocultural	Washington State Univ.	2008	Eastern Michigan	BA/BS	N
Assistant	Ling	Sociocultural	Univ. Texas Austin	2012	Eastern Michigan	BA/BS	N
Associate	Bio	Biological	Univ. Tennessee Knoxville	2008	Eastern Michigan	BA/BS	N
Assistant	Bio	Biological	UC Santa Barbara	2013	Eastern New Mexico	MA/MS	N
Assistant	Arch	Archaeology	Texas A&M	2015	Eastern New Mexico	MA/MS	N
Assistant	Cult	Sociocultural	Univ. Virginia	2015	Eastern New Mexico	MA/MS	N
Assistant	Cult	Sociocultural	Univ. Oklahoma	2003	Eastern New Mexico	MA/MS	N
Associate	Arch	Archaeology	Univ. Wyoming	2010	Eastern Oregon	BA/BS	N
Full	Bio	Biological	Univ. Oregon	1995	Eastern Oregon	BA/BS	N
Associate	Cult	Sociocultural	Duke	2011	Eastern Oregon	BA/BS	N
Assistant	Arch	Archaeology	International	2015	Eastern Washington	MA/MS	N	Durham
Assistant	Cult	Sociocultural	Syracuse Univ.	2012	Eastern Washington	MA/MS	N
Full	Bio	Biological	American Univ.	2007	Eastern Washington	MA/MS	N
Full	Cult	Sociocultural	Univ. Pittsburgh	2001	Eastern Washington	MA/MS	N
Full	Cult	Sociocultural	International	1993	Eastern Washington	MA/MS	N	BC
Full	Cult	Sociocultural	Temple	2006	Eastern Washington	MA/MS	N
Full	Bio	Biological	UMass Amherst	1994	Edinboro Univ. Pennsylvania	BA/BS	N
Full	Cult	Sociocultural	UC Davis	2003	Emory	PhD	N
Associate	Cult	Sociocultural	Columbia	2003	Emory	PhD	N
Assistant	Cult	Sociocultural	Univ. Florida	2016	Emory	PhD	N
Full	Cult	Sociocultural	Univ. Michigan	1983	Emory	PhD	N
Full	Bio	Biological	Harvard	1973	Emory	PhD	N
Full	Bio	Biological	Univ. Pennsylvania	1983	Emory	PhD	N
Assistant	Bio	Biological	Univ. Illinois Urbana Champaign	2015	Emory	PhD	N
Full	Cult	Sociocultural	Indiana Univ. Bloomington	1983	Emory	PhD	N
Full	Cult	Sociocultural	Columbia	1988	Emory	PhD	N
Full	Cult	Sociocultural	Univ. Chicago	1970	Emory	PhD	N
Full	Cult	Sociocultural	Univ. Michigan	1983	Emory	PhD	N
Full	Bio	Biological	Emory	1998	Emory	PhD	N
Full	Cult	Sociocultural	Univ. Chicago	1977	Emory	PhD	N
Associate	Cult	Sociocultural	International	2001	Emory	PhD	N	Oxford
Associate	Cult	Sociocultural	Univ. Chicago	1994	Emory	PhD	N
Associate	Arch	Archaeology	Indiana Univ. Bloomington	2003	Emory	PhD	N
Full	Bio	Biological	Harvard	1978	Emory	PhD	N
Full	Arch	Archaeology	Tulane	1999	Florida Atlantic Univ.	MA/MS	N
Full	Cult	Sociocultural	UC San Diego	1992	Florida Atlantic Univ.	MA/MS	N
Full	Cult	Sociocultural	Michigan State	1992	Florida Atlantic Univ.	MA/MS	N
Associate	Bio	Biological	NYU	2010	Florida Atlantic Univ.	MA/MS	N
Assistant	Bio	Biological	Syracuse Univ.	2014	Florida Atlantic Univ.	MA/MS	N
Full	Arch	Archaeology	Univ. Florida	1988	Florida Atlantic Univ.	MA/MS	N
Associate	Cult	Sociocultural	SMU	1989	Florida Atlantic Univ.	MA/MS	N
Full	Cult	Sociocultural	CUNY	1989	Florida Atlantic Univ.	MA/MS	N
Associate	Bio	Biological	Cornell	2000	Florida Gulf Coast Univ.	BA/BS	N
Assistant	Arch	Archaeology	Univ. Pittsburgh	2010	Florida Gulf Coast Univ.	BA/BS	N
Full	Cult	Sociocultural	Univ. Pittsburgh	1994	Florida Gulf Coast Univ.	BA/BS	N
Full	Cult	Sociocultural	UC Berkeley	1985	Florida International Univ.	MA/MS	N
Associate	Cult	Sociocultural	Univ. Michigan	2003	Florida International Univ.	MA/MS	N
Associate	Cult	Sociocultural	Columbia	1992	Florida International Univ.	MA/MS	N
Associate	Cult	Sociocultural	Emory	2003	Florida International Univ.	MA/MS	N
Associate	Cult	Sociocultural	CUNY	2007	Florida International Univ.	MA/MS	N
Full	Cult	Sociocultural	International	1994	Florida International Univ.	MA/MS	N	France
Associate	Cult	Sociocultural	Univ. Oklahoma	1979	Florida International Univ.	MA/MS	N
Full	Bio	Biological	Univ. Michigan	1976	Florida State Univ.	MA/MS	N
Assistant	Arch	Archaeology	Texas A&M	2012	Florida State Univ.	MA/MS	N
Associate	Cult	Sociocultural	Univ. Virginia	2001	Florida State Univ.	MA/MS	N
Assistant	Bio	Biological	Brown	2013	Florida State Univ.	MA/MS	N
Associate	Arch	Archaeology	Univ. Florida	1975	Florida State Univ.	MA/MS	N
Assistant	Arch	Archaeology	Tulane	2015	Florida State Univ.	MA/MS	N
Associate	Arch	Archaeology	Univ. Florida	2001	Florida State Univ.	MA/MS	N
Associate	Bio	Biological	Univ. Florida	1982	Florida State Univ.	MA/MS	N
Full	Arch	Archaeology	Indiana Univ. Bloomington	1985	Florida State Univ.	MA/MS	N
Full	Arch	Archaeology	CUNY	1999	Fordham	BA/BS	N
Assistant	Cult	Sociocultural	CUNY	2013	Fordham	BA/BS	N
Full	Cult	Sociocultural	NYU	2000	Fordham	BA/BS	N
Full	Arch	Archaeology	Columbia	1979	Fordham	BA/BS	N
Assistant	Cult	Sociocultural	Harvard	2013	Fordham	BA/BS	N
Assistant	Ling	Sociocultural	Columbia	2015	Fordham	BA/BS	N
Associate	Cult	Sociocultural	CUNY	2002	Fordham	BA/BS	N
Associate	Cult	Sociocultural	Univ. Georgia	2003	Fort Lewis	BA/BS	N
Full	Cult	Sociocultural	Arizona State Univ.	1994	Fort Lewis	BA/BS	N
Full	Bio	Biological	Univ. Colorado Boulder	1996	Fort Lewis	BA/BS	N
Full	Arch	Archaeology	Univ. Arizona	1999	Fort Lewis	BA/BS	N
Assistant	Arch	Archaeology	Texas A&M	2015	Fort Lewis	BA/BS	N
Full	Cult	Sociocultural	Univ. Chicago	1992	Franklin and Marshall	BA/BS	N
Full	Cult	Sociocultural	Harvard	1987	Franklin and Marshall	BA/BS	N
Assistant	Cult	Sociocultural	Univ. Michigan	2013	Franklin and Marshall	BA/BS	N
Assistant	Cult	Sociocultural	NYU	2013	Franklin and Marshall	BA/BS	N
Full	Arch	Archaeology	UMass Amherst	1996	Franklin and Marshall	BA/BS	N
Associate	Arch	Archaeology	UC Riverside	2009	Franklin and Marshall	BA/BS	N
Full	Arch	Archaeology	Brown	1994	Frankling Pierce	BA/BS	N
Associate	Bioarch	Biological	Ohio State	2008	George Mason	MA/MS	N
Assistant	Cult	Sociocultural	Univ. Colorado Boulder	2014	George Mason	MA/MS	N
Associate	Cult	Sociocultural	UC Irvine	2010	George Mason	MA/MS	N
Associate	Cult	Sociocultural	UC Berkeley	2003	George Mason	MA/MS	N
Full	Cult	Sociocultural	Cornell	1987	George Mason	MA/MS	N
Associate	Bioarch	Biological	Ohio State	2007	George Mason	MA/MS	N
Associate	Cult	Sociocultural	Catholic Univ. of America	1994	George Mason	MA/MS	N
Assistant	Cult	Sociocultural	Duke	2009	George Washington Univ.	PhD	N
Associate	Arch	Archaeology	Yale	1998	George Washington Univ.	PhD	N
Associate	Bio	Biological	Stony Brook	2003	George Washington Univ.	PhD	N
Associate	Arch	Archaeology	Rutgers	2006	George Washington Univ.	PhD	N
Full	Arch	Archaeology	Harvard	1979	George Washington Univ.	PhD	N
Full	Arch	Archaeology	Univ. Pennsylvania	1971	George Washington Univ.	PhD	N
Associate	Cult	Sociocultural	Univ. Chicago	2003	George Washington Univ.	PhD	N
Full	Cult	Sociocultural	Univ. Michigan	2002	George Washington Univ.	PhD	N
Full	Cult	Sociocultural	Harvard	1989	George Washington Univ.	PhD	N
Full	Cult	Sociocultural	Stanford	1992	George Washington Univ.	PhD	N
Full	Ling	Sociocultural	Yale	1982	George Washington Univ.	PhD	N
Associate	Cult	Sociocultural	Brown	2000	George Washington Univ.	PhD	N
Assistant	Bio	Biological	CUNY	2006	George Washington Univ.	PhD	N
Full	Cult	Sociocultural	Syracuse Univ.	1978	George Washington Univ.	PhD	N
Assistant	Bio	Biological	Univ. Minnesota Minneapolis	2006	George Washington Univ.	PhD	N
Full	Bio	Biological	Univ. Michigan	1971	George Washington Univ.	PhD	N
Full	Bio	Biological	Columbia	2003	George Washington Univ.	PhD	N
Associate	Cult	Sociocultural	Harvard	2006	George Washington Univ.	PhD	N
Full	Bio	Biological	International	1996	George Washington Univ.	PhD	N	London
Associate	Cult	Sociocultural	Univ. Connecticut	1994	Georgetown Univ.	BA/BS	N
Assistant	Cult	Sociocultural	Rutgers	2002	Georgetown Univ.	BA/BS	N
Full	Cult	Sociocultural	Yale	1998	Georgetown Univ.	BA/BS	N
Assistant	Cult	Sociocultural	Johns Hopkins	2013	Georgetown Univ.	BA/BS	N
Associate	Cult	Sociocultural	Indiana Univ. Bloomington	2002	Georgetown Univ.	BA/BS	N
Full	Cult	Sociocultural	Columbia	1975	Georgetown Univ.	BA/BS	N
Assistant	Cult	Sociocultural	Univ. Texas Austin	2013	Georgetown Univ.	BA/BS	N
Associate	Ling	Sociocultural	UC Davis	2002	Georgia Southern Univ.	MA/MS	N
Assistant	Bio	Biological	Univ. Michigan	2009	Georgia Southern Univ.	MA/MS	N
Associate	Cult	Sociocultural	Univ. Florida	1991	Georgia Southern Univ.	MA/MS	N
Assistant	Arch	Archaeology	International	2014	Georgia Southern Univ.	MA/MS	N	Glasgow
Assistant	Cult	Sociocultural	Emory	2013	Georgia Southern Univ.	MA/MS	N
Associate	Arch	Archaeology	Univ. Georgia	2009	Georgia Southern Univ.	MA/MS	N
Associate	Cult	Sociocultural	UC Los Angeles	2010	Georgia State	MA/MS	N
Associate	Arch	Archaeology	UC Riverside	2006	Georgia State	MA/MS	N
Full	Cult	Sociocultural	Univ. Texas Austin	1999	Georgia State	MA/MS	N
Associate	Cult	Sociocultural	Univ. Michigan	1993	Georgia State	MA/MS	N
Associate	Cult	Sociocultural	NYU	2001	Georgia State	MA/MS	N
Full	Cult	Sociocultural	Emory	1990	Georgia State	MA/MS	N
Assistant	Arch	Archaeology	Univ. Illinois Chicago	2011	Georgia State	MA/MS	N
Associate	Bio	Biological	Emory	2008	Georgia State	MA/MS	N
Associate	Cult	Sociocultural	Tulane	2001	Georgia State	MA/MS	N
Full	Bio	Biological	UMass Amherst	2001	Georgia State	MA/MS	N
Associate	Arch	Archaeology	International	2006	Grand Valley State	BA/BS	N	Calgary
Assistant	Cult	Sociocultural	Univ. Arizona	2012	Grand Valley State	BA/BS	N
Full	Bio	Biological	Univ. Nevada Las Vegas	2004	Grand Valley State	BA/BS	N
Associate	Cult	Sociocultural	Univ. Kentucky	1994	Grand Valley State	BA/BS	N
Full	Arch	Archaeology	Northwestern Univ.	2003	Grand Valley State	BA/BS	N
Assistant	Bio	Biological	Washington Univ. St. Louis	2012	Grand Valley State	BA/BS	N
Associate	Cult	Sociocultural	Michigan State	2004	Grand Valley State	BA/BS	N
Full	Ling	Sociocultural	UC San Diego	2001	Grand Valley State	BA/BS	N
Associate	Ling	Sociocultural	Univ. Arizona	2010	Grand Valley State	BA/BS	N
Full	Cult	Sociocultural	Univ. Michigan	1974	Grinnell	BA/BS	N
Full	Bio	Biological	Emory	1995	Grinnell	BA/BS	N
Associate	Cult	Sociocultural	Univ. Illinois Urbana Champaign	2005	Grinnell	BA/BS	N
Full	Ling	Sociocultural	Univ. Iowa	2001	Grinnell	BA/BS	N
Assistant	Ling	Sociocultural	Univ. Texas Austin	2011	Grinnell	BA/BS	N	Linguistics PhD
Full	Arch	Archaeology	Univ. Arizona	1982	Grinnell	BA/BS	N
Assistant	Bio	Biological	Washington Univ. St. Louis	2016	Grinnell	BA/BS	N
Full	Bio	Biological	Duke	1995	Grinnell	BA/BS	N
Associate	Cult	Sociocultural	Univ. Pittsburgh	1999	Grinnell	BA/BS	N
Full	Cult	Sociocultural	Univ. Illinois Urbana Champaign	2001	Grinnell	BA/BS	N
Full	Arch	Archaeology	Univ. Arizona	1984	Grinnell	BA/BS	N
Assistant	Ling	Sociocultural	Univ. Pennsylvania	2016	Hamilton	BA/BS	N
Associate	Arch	Archaeology	Washington State Univ.	2009	Hamilton	BA/BS	N
Full	Ling	Sociocultural	Syracuse Univ.	2000	Hamilton	BA/BS	N
Assistant	Arch	Archaeology	Univ. Michigan	2018	Hamilton	BA/BS	N
Assistant	Cult	Sociocultural	Univ. Virginia	2017	Hamilton	BA/BS	N
Assistant	Cult	Sociocultural	Univ. Virginia	2016	Hamilton	BA/BS	N
Full	Cult	Sociocultural	Stony Brook	1998	Hanover College	BA/BS	N
Full	Bio	Biological	UC Riverside	1980	Hartwick	BA/BS	N
Full	Cult	Sociocultural	Johns Hopkins	2001	Hartwick	BA/BS	N
Assistant	Arch	Archaeology	Univ. Chicago	2008	Hartwick	BA/BS	N
Full	Cult	Sociocultural	Univ. Texas Austin	1990	Hartwick	BA/BS	N
Associate	Cult	Sociocultural	NYU	2010	Harvard	PhD	N
Full	Cult	Sociocultural	Stanford	1983	Harvard	PhD	N
Full	Arch	Archaeology	Univ. Chicago	1977	Harvard	PhD	N
Full	Ling	Sociocultural	Univ. Chicago	1984	Harvard	PhD	N
Full	Cult	Sociocultural	International	1973	Harvard	PhD	N	London
Full	Cult	Sociocultural	International	1974	Harvard	PhD	N	London
Full	Cult	Sociocultural	Harvard	1990	Harvard	PhD	N
Full	Arch	Archaeology	Harvard	1983	Harvard	PhD	N
Full	Arch	Archaeology	UC Los Angeles	2004	Harvard	PhD	N
Full	Cult	Sociocultural	Univ. Illinois Urbana Champaign	2001	Harvard	PhD	N
Full	Cult	Sociocultural	Univ. Chicago	1976	Harvard	PhD	N
Full	Ling	Sociocultural	Univ. Chicago	2010	Harvard	PhD	N
Assistant	Cult	Sociocultural	Brandeis	2012	Harvard	PhD	N
Full	Cult	Sociocultural	Stanford	1967	Harvard	PhD	N
Full	Arch	Archaeology	Univ. Pennsylvania	2006	Harvard	PhD	N
Full	Arch	Archaeology	Univ. Chicago	1990	Harvard	PhD	N
Full	Cult	Sociocultural	Univ. Chicago	2013	Harvard	PhD	N
Full	Cult	Sociocultural	Univ. Chicago	1994	Harvard	PhD	N
Full	Cult	Sociocultural	Duke	2000	Harvard	PhD	N
Full	Cult	Sociocultural	UC Berkeley	1999	Harvard	PhD	N
Full	Bio	Biological	Univ. Connecticut	2003	Harvard	PhD	N
Full	Arch	Archaeology	Univ. Chicago	2004	Harvard	PhD	N
Full	Arch	Archaeology	Univ. Illinois Urbana Champaign	1979	Harvard	PhD	N
Assistant	Arch	Archaeology	Harvard	2010	Harvard	PhD	N
Assistant	Cult	Sociocultural	Univ. Texas Austin	2014	Haverford	BA/BS	N
Assistant	Cult	Sociocultural	Cornell	2019	Haverford	BA/BS	N
Assistant	Cult	Sociocultural	CUNY	2008	Haverford	BA/BS	N
Associate	Cult	Sociocultural	Univ. Chicago	2001	Haverford	BA/BS	N
Assistant	Cult	Sociocultural	Columbia	2011	Haverford	BA/BS	N
Full	Ling	Sociocultural	Univ. Chicago	1994	Hobart William Smith	BA/BS	N
Associate	Bio	Biological	Boston Univ.	2010	Hobart William Smith	BA/BS	N
Associate	Cult	Sociocultural	Cornell	2008	Hobart William Smith	BA/BS	N
Associate	Arch	Archaeology	Univ. Pennsylvania	1980	Hobart William Smith	BA/BS	N
Associate	Cult	Sociocultural	UC Santa Cruz	2011	Hobart William Smith	BA/BS	N
Associate	Arch	Archaeology	Univ. Texas Austin	2007	Humboldt State	MA/MS	N
Full	Bio	Biological	Northwestern Univ.	1996	Humboldt State	MA/MS	N
Associate	Bioarch	Biological	UC Santa Cruz	2010	Humboldt State	MA/MS	N
Full	Ling	Sociocultural	Univ. Chicago	1997	Humboldt State	MA/MS	N
Full	Cult	Sociocultural	International	NA	Humboldt State	MA/MS	N	London
Assistant	Cult	Sociocultural	Ohio State	2018	Humboldt State	MA/MS	N
Assistant	Bio	Biological	Ohio State	2013	Idaho State	MA/MS	N
Full	Cult	Sociocultural	Univ. Arizona	1999	Idaho State	MA/MS	N
Associate	Arch	Archaeology	Univ. Hawaii Manoa	2008	Idaho State	MA/MS	N
Assistant	Bio	Biological	Penn State	2017	Idaho State	MA/MS	N
Assistant	Ling	Sociocultural	Univ. Oklahoma	2015	Idaho State	MA/MS	N
Full	Ling	Sociocultural	UC Los Angeles	1991	Idaho State	MA/MS	N
Full	Cult	Sociocultural	International	2004	Idaho State	MA/MS	N	Cambridge
Assistant	Arch	Archaeology	Univ. Texas San Antonio	2013	Idaho State	MA/MS	N
Full	Ling	Sociocultural	International	1997	Illinois State	MA/MS	N	Toronto
Assistant	Arch	Archaeology	Washington Univ. St. Louis	2015	Illinois State	MA/MS	N
Associate	Cult	Sociocultural	Univ. Illinois Urbana Champaign	2001	Illinois State	MA/MS	N
Assistant	Arch	Archaeology	Ohio State	2014	Illinois State	MA/MS	N
Assistant	Bio	Biological	Univ. Iowa	2016	Illinois State	MA/MS	N
Associate	Arch	Archaeology	Tulane	2007	Illinois State	MA/MS	N
Full	Ling	Sociocultural	Univ. Illinois Urbana Champaign	1987	Illinois State	MA/MS	N
Assistant	Cult	Sociocultural	Washington Univ. St. Louis	2012	Illinois State	MA/MS	N
Associate	Arch	Archaeology	Univ. Illinois Urbana Champaign	2006	Indiana Univ. Bloomington	PhD	N
Full	Arch	Archaeology	Indiana Univ. Bloomington	1996	Indiana Univ. Bloomington	PhD	N
Associate	Cult	Sociocultural	Univ. Chicago	2003	Indiana Univ. Bloomington	PhD	N
Full	Bio	Biological	Univ. Chicago	1976	Indiana Univ. Bloomington	PhD	N
Full	Cult	Sociocultural	Cornell	2000	Indiana Univ. Bloomington	PhD	N
Full	Cult	Sociocultural	Univ. Chicago	2001	Indiana Univ. Bloomington	PhD	N
Full	Cult	Sociocultural	Univ. Oklahoma	2002	Indiana Univ. Bloomington	PhD	N
Associate	Cult	Sociocultural	Brandeis	1999	Indiana Univ. Bloomington	PhD	N
Assistant	Ling	Sociocultural	Univ. Michigan	2012	Indiana Univ. Bloomington	PhD	N
Full	Cult	Sociocultural	Univ. Chicago	2004	Indiana Univ. Bloomington	PhD	N
Full	Bio	Biological	Univ. Michigan	1989	Indiana Univ. Bloomington	PhD	N
Full	Cult	Sociocultural	Indiana Univ. Bloomington	1998	Indiana Univ. Bloomington	PhD	N
Associate	Bio	Biological	UC Davis	1998	Indiana Univ. Bloomington	PhD	N
Associate	Arch	Archaeology	UC Berkeley	2003	Indiana Univ. Bloomington	PhD	N
Associate	Cult	Sociocultural	Univ. Texas Austin	2005	Indiana Univ. Bloomington	PhD	N
Associate	Ling	Sociocultural	MIT	1989	Indiana Univ. Bloomington	PhD	N
Assistant	Cult	Sociocultural	Yale	2014	Indiana Univ. Bloomington	PhD	N
Full	Ling	Sociocultural	UC Berkeley	1972	Indiana Univ. Bloomington	PhD	N
Full	Cult	Sociocultural	Univ. Illinois Urbana Champaign	2002	Indiana Univ. Bloomington	PhD	N
Full	Arch	Archaeology	Univ. Arizona	1988	Indiana Univ. Bloomington	PhD	N
Full	Cult	Sociocultural	Indiana Univ. Bloomington	2001	Indiana Univ. Bloomington	PhD	N
Full	Cult	Sociocultural	UC Berkeley	1974	Indiana Univ. Bloomington	PhD	N
Associate	Arch	Archaeology	UC Berkeley	2001	Indiana Univ. Bloomington	PhD	N
Associate	Bio	Biological	UC Berkeley	1997	Indiana Univ. Bloomington	PhD	N
Full	Cult	Sociocultural	Univ. Chicago	1997	Indiana Univ. Bloomington	PhD	N
Full	Arch	Archaeology	UC Berkeley	1984	Indiana Univ. Bloomington	PhD	N
Full	Cult	Sociocultural	Univ. Washington	1976	Indiana Univ. Bloomington	PhD	N
Associate	Cult	Sociocultural	UC Los Angeles	2002	Indiana Univ. Bloomington	PhD	N
Associate	Ling	Sociocultural	Univ. Chicago	2005	Indiana Univ. Bloomington	PhD	N
Full	Bio	Biological	Univ. Michigan	1980	Indiana Univ. Bloomington	PhD	N
Assistant	Bio	Biological	UC Berkeley	2011	Indiana Univ. Bloomington	PhD	N
Full	Cult	Sociocultural	UC Berkeley	1992	Indiana Univ. Bloomington	PhD	N
Associate	Cult	Sociocultural	Univ. New Mexico	2009	Indiana Univ. Pennsylvania	MA/MS	N
Full	Arch	Archaeology	Univ. Pittsburgh	1995	Indiana Univ. Pennsylvania	MA/MS	N
Assistant	Arch	Archaeology	Univ. Delaware	2000	Indiana Univ. Pennsylvania	MA/MS	N
Full	Arch	Archaeology	Texas A&M	2009	Indiana Univ. Pennsylvania	MA/MS	N
Full	Cult	Sociocultural	UC Santa Barbara	1992	Indiana Univ. Pennsylvania	MA/MS	N
Associate	Arch	Archaeology	Univ. Pittsburgh	2004	Indiana Univ. Pennsylvania	MA/MS	N
Assistant	Arch	Archaeology	Univ. Florida	2015	Indiana Univ. Pennsylvania	MA/MS	N
Associate	Cult	Sociocultural	Univ. Washington	2009	Indiana Univ. Pennsylvania	MA/MS	N
Full	Cult	Sociocultural	Bryn Mawr	1986	Indiana Univ. Purdue Univ. Indianapolis	MA/MS	N
Full	Cult	Sociocultural	UMass Amherst	1996	Indiana Univ. Purdue Univ. Indianapolis	MA/MS	N
Full	Arch	Archaeology	UMass Amherst	1996	Indiana Univ. Purdue Univ. Indianapolis	MA/MS	N
Full	Arch	Archaeology	Brown	1991	Indiana Univ. Purdue Univ. Indianapolis	MA/MS	N
Associate	Cult	Sociocultural	Univ. Arizona	2012	Indiana Univ. Purdue Univ. Indianapolis	MA/MS	N
Associate	Bioarch	Biological	Binghamton Univ.	2009	Indiana Univ. Purdue Univ. Indianapolis	MA/MS	N
Associate	Cult	Sociocultural	Univ. Chicago	2004	Iowa State	MA/MS	N
Associate	Cult	Sociocultural	Indiana Univ. Bloomington	2004	Iowa State	MA/MS	N
Associate	Cult	Sociocultural	UC Berkeley	2008	Iowa State	MA/MS	N
Assistant	Cult	Sociocultural	Univ. Minnesota Minneapolis	2008	Iowa State	MA/MS	N
Associate	Arch	Archaeology	Univ. Wisconsin Madison	2001	Iowa State	MA/MS	N
Associate	Cult	Sociocultural	UC Davis	2005	Iowa State	MA/MS	N
Assistant	Cult	Sociocultural	Univ. Hawaii Manoa	2014	Ithaca College	BA/BS	N
Assistant	Bio	Biological	Univ. Texas San Antonio	2013	Ithaca College	BA/BS	N
Associate	Bio	Biological	Indiana Univ. Bloomington	2007	Ithaca College	BA/BS	N
Assistant	Arch	Archaeology	Harvard	2007	Ithaca College	BA/BS	N
Associate	Bio	Biological	Univ. Connecticut	2006	Ithaca College	BA/BS	N
Full	Arch	Archaeology	Univ. Wisconsin Madison	1983	Ithaca College	BA/BS	N
Associate	Bioarch	Biological	SUNY Buffalo	2006	Ithaca College	BA/BS	N
Assistant	Arch	Archaeology	Arizona State Univ.	2002	Ithaca College	BA/BS	N
Associate	Cult	Sociocultural	SUNY Buffalo	1996	Ithaca College	BA/BS	N
Associate	Arch	Archaeology	Univ. Virginia	2012	James Madison	BA/BS	N
Full	Cult	Sociocultural	Univ. Virginia	2003	James Madison	BA/BS	N
Associate	Bio	Biological	Yale	2003	James Madison	BA/BS	N
Associate	Bio	Biological	CUNY	2008	James Madison	BA/BS	N
Associate	Cult	Sociocultural	NYU	2012	James Madison	BA/BS	N
Full	Ling	Sociocultural	NYU	2001	James Madison	BA/BS	N
Associate	Cult	Sociocultural	Univ. Virginia	2006	James Madison	BA/BS	N
Associate	Arch	Archaeology	Univ. Michigan	2004	James Madison	BA/BS	N
Associate	Cult	Sociocultural	Univ. Pennsylvania	2007	James Madison	BA/BS	N
Assistant	Cult	Sociocultural	CUNY	2013	Johns Hopkins	PhD	N
Full	Cult	Sociocultural	International	1970	Johns Hopkins	PhD	N	Delhi
Assistant	Cult	Sociocultural	Yale	2015	Johns Hopkins	PhD	N
Full	Cult	Sociocultural	Univ. Pennsylvania	1991	Johns Hopkins	PhD	N
Associate	Cult	Sociocultural	Harvard	2007	Johns Hopkins	PhD	N
Associate	Cult	Sociocultural	Columbia	2003	Johns Hopkins	PhD	N
Full	Cult	Sociocultural	UC Berkeley	2004	Johns Hopkins	PhD	N
Full	Cult	Sociocultural	Univ. Illinois Urbana Champaign	1984	Johns Hopkins	PhD	N
Assistant	Cult	Sociocultural	MIT	2016	Johns Hopkins	PhD	N
Associate	Bio	Biological	Univ. Tennessee Knoxville	2017	Kennesaw State	BA/BS	N
Associate	Bio	Biological	Indiana Univ. Bloomington	1998	Kennesaw State	BA/BS	N
Associate	Cult	Sociocultural	International	2009	Kennesaw State	BA/BS	N	Lille
Associate	Cult	Sociocultural	Rutgers	2010	Kennesaw State	BA/BS	N
Associate	Arch	Archaeology	Univ. Texas Austin	2002	Kennesaw State	BA/BS	N
Associate	Arch	Archaeology	Univ. Pennsylvania	2007	Kennesaw State	BA/BS	N
Associate	Cult	Sociocultural	Rutgers	2009	Kennesaw State	BA/BS	N
Associate	Cult	Sociocultural	Univ. Georgia	1993	Kennesaw State	BA/BS	N
Associate	Cult	Sociocultural	Univ. North Carolina Chapel Hill	2005	Kennesaw State	BA/BS	N
Assistant	Arch	Archaeology	Kent State	2019	Kent State	PhD	N
Assistant	Arch	Archaeology	SMU	2011	Kent State	PhD	N
Assistant	Cult	Sociocultural	Univ. Wisconsin Madison	2010	Kent State	PhD	N
Full	Bio	Biological	UMass Amherst	1970	Kent State	PhD	N
Assistant	Bio	Biological	UMass Amherst	1979	Kent State	PhD	N
Associate	Cult	Sociocultural	Michigan State	2000	Kent State	PhD	N
Full	Bio	Biological	Kent State	2007	Kent State	PhD	N
Associate	Bio	Biological	Kent State	2001	Kent State	PhD	N
Assistant	Cult	Sociocultural	UC Berkeley	1992	Kent State	PhD	N
Assistant	Bio	Biological	International	2018	Kent State	PhD	N	Japan
Associate	Bio	Biological	Columbia	2000	Kent State	PhD	N
Full	Arch	Archaeology	Indiana Univ. Bloomington	1994	Kenyon	BA/BS	N
Associate	Cult	Sociocultural	Wesleyan	2002	Kenyon	BA/BS	N	Music PhD (ethnomusicology)
Associate	Bio	Biological	Indiana Univ. Bloomington	1996	Kenyon	BA/BS	N
Assistant	Arch	Archaeology	Univ. North Carolina Chapel Hill	2015	Kenyon	BA/BS	N
Associate	Cult	Sociocultural	Temple	2004	Kenyon	BA/BS	N
Full	Arch	Archaeology	Univ. Pennsylvania	1984	Kenyon	BA/BS	N
Full	Cult	Sociocultural	Univ. Florida	1986	Kenyon	BA/BS	N
Associate	Bio	Biological	UC Los Angeles	1994	Lawrence Univ.	BA/BS	N
Assistant	Ling	Sociocultural	Univ. Iowa	2010	Lawrence Univ.	BA/BS	N
Full	Cult	Sociocultural	Purdue	1990	Lawrence Univ.	BA/BS	N
Full	Cult	Sociocultural	Harvard	1988	Le Moyne College	BA/BS	N
Assistant	Cult	Sociocultural	Harvard	2008	Lewis and Clark College	BA/BS	N
Assistant	Cult	Sociocultural	Univ. Texas Austin	2012	Lewis and Clark College	BA/BS	N
Assistant	Cult	Sociocultural	UC Santa Cruz	2018	Lewis and Clark College	BA/BS	N
Full	Cult	Sociocultural	Duke	1977	Lewis and Clark College	BA/BS	N
Associate	Cult	Sociocultural	Johns Hopkins	1988	Lewis and Clark College	BA/BS	N
Associate	Cult	Sociocultural	Cornell	1999	Lewis and Clark College	BA/BS	N
Associate	Cult	Sociocultural	Univ. Michigan	2003	Lewis and Clark College	BA/BS	N
Associate	Cult	Sociocultural	Johns Hopkins	2000	Lewis and Clark College	BA/BS	N
Associate	Cult	Sociocultural	Univ. Wisconsin Madison	2010	Lewis and Clark College	BA/BS	N
Full	Arch	Archaeology	International	2001	Longwood Univ.	BA/BS	N	London
Full	Cult	Sociocultural	Univ. Virginia	1988	Longwood Univ.	BA/BS	N
Assistant	Arch	Archaeology	College William and Mary	2018	Longwood Univ.	BA/BS	N
Full	Ling	Sociocultural	Washington Univ. St. Louis	1982	Louisiana State Baton Rouge	PhD	N
Assistant	Bio	Biological	Texas A&M	2011	Louisiana State Baton Rouge	PhD	N
Associate	Arch	Archaeology	International	2007	Louisiana State Baton Rouge	PhD	N	East Anglia
Full	Cult	Sociocultural	Indiana Univ. Bloomington	1988	Louisiana State Baton Rouge	PhD	N
Assistant	Bio	Biological	Tulane	2008	Louisiana State Baton Rouge	PhD	N
Full	Arch	Archaeology	UC Santa Barbara	1987	Louisiana State Baton Rouge	PhD	N
Associate	Cult	Sociocultural	Tulane	1997	Louisiana State Baton Rouge	PhD	N
Full	Arch	Archaeology	Univ. Florida	1992	Louisiana State Baton Rouge	PhD	N
Full	Bio	Biological	Kent State	1986	Louisiana State Baton Rouge	PhD	N	Bio Sciences PhD
Assistant	Bio	Biological	Univ. Arkansas	2014	Louisiana State Baton Rouge	PhD	N
Full	Cult	Sociocultural	Univ. Washington	1988	Loyola	BA/BS	N
Associate	Arch	Archaeology	Univ. New Mexico	1994	Loyola	BA/BS	N
Full	Arch	Archaeology	Univ. New Mexico	1988	Loyola	BA/BS	N
Full	Bio	Biological	Univ. Kansas	1984	Loyola	BA/BS	N
Full	Bio	Biological	UMass Amherst	1989	Loyola	BA/BS	N
Associate	Bio	Biological	Univ. Arkansas	2011	Loyola	BA/BS	N
Associate	Cult	Sociocultural	Univ. Illinois Chicago	2009	Loyola	BA/BS	N
Associate	Cult	Sociocultural	Harvard	2003	Loyola	BA/BS	N
Associate	Cult	Sociocultural	SUNY Albany	2010	Luther College	BA/BS	N
Full	Arch	Archaeology	Univ. Illinois Urbana Champaign	2000	Luther College	BA/BS	N
Associate	Cult	Sociocultural	Univ. Arizona	2011	Luther College	BA/BS	N
Full	Cult	Sociocultural	Univ. Missouri Columbia	1993	Luther College	BA/BS	N
Associate	Cult	Sociocultural	Emory	2002	Macalester	BA/BS	N
Associate	Cult	Sociocultural	Columbia	2006	Macalester	BA/BS	N
Full	Cult	Sociocultural	Univ. Chicago	1994	Macalester	BA/BS	N
Associate	Bioarch	Biological	Univ. Alaska Fairbanks	2002	Macalester	BA/BS	N
Full	Cult	Sociocultural	Columbia	2001	Macalester	BA/BS	N
Assistant	Cult	Sociocultural	UC Irvine	2007	Marquette	BA/BS	N
Associate	Cult	Sociocultural	Univ. Michigan	2007	Marquette	BA/BS	N
Assistant	Cult	Sociocultural	Univ. Texas Austin	2013	Marquette	BA/BS	N
Associate	Cult	Sociocultural	Johns Hopkins	2008	Marquette	BA/BS	N
Full	Arch	Archaeology	Arizona State Univ.	1994	Marquette	BA/BS	N
Full	Cult	Sociocultural	Arizona State Univ.	1994	Marquette	BA/BS	N
Associate	Bio	Biological	International	1989	Marquette	BA/BS	N	Toronto
Associate	Cult	Sociocultural	Harvard	2004	Massachusetts Institute Technology	PhD	N
Full	Cult	Sociocultural	Yale	1999	Massachusetts Institute Technology	PhD	N
Full	Cult	Sociocultural	Univ. Chicago	1973	Massachusetts Institute Technology	PhD	N
Full	Cult	Sociocultural	Stanford	1995	Massachusetts Institute Technology	PhD	N
Full	Arch	Archaeology	UC Santa Barbara	1986	Massachusetts Institute Technology	PhD	N
Associate	Cult	Sociocultural	Harvard	2007	Massachusetts Institute Technology	PhD	N
Associate	Ling	Sociocultural	NYU	2007	Massachusetts Institute Technology	PhD	N
Full	Arch	Archaeology	NA	NA	Massachusetts Institute Technology	PhD	N	Only has an MA/MS
Assistant	Cult	Sociocultural	Princeton	2012	Massachusetts Institute Technology	PhD	N
Full	Cult	Sociocultural	Stanford	1998	Massachusetts Institute Technology	PhD	N
Full	Cult	Sociocultural	Univ. Chicago	1978	Massachusetts Institute Technology	PhD	N
Full	Cult	Sociocultural	NYU	1999	Massachusetts Institute Technology	PhD	N
Full	Bioarch	Biological	Univ. Pittsburgh	1990	Mercyhurst Univ.	MA/MS	N
Assistant	Arch	Archaeology	Univ. New Mexico	2018	Mercyhurst Univ.	MA/MS	N
Associate	Cult	Sociocultural	Univ. New Mexico	2010	Mercyhurst Univ.	MA/MS	N
Assistant	Arch	Archaeology	Univ. Alabama	2015	Mercyhurst Univ.	MA/MS	N
Assistant	Bio	Biological	Univ. Tennessee Knoxville	1997	Mercyhurst Univ.	MA/MS	N
Associate	Arch	Archaeology	International	2000	Mercyhurst Univ.	MA/MS	N	Sheffield
Full	Cult	Sociocultural	Univ. Arizona	2004	Metropolitan State Univ. Denver	BA/BS	N
Full	Arch	Archaeology	Washington Univ. St. Louis	1982	Metropolitan State Univ. Denver	BA/BS	N
Full	Arch	Archaeology	UC Los Angeles	1991	Metropolitan State Univ. Denver	BA/BS	N
Associate	Cult	Sociocultural	Univ. Nevada Las Vegas	1999	Metropolitan State Univ. Denver	BA/BS	N
Assistant	Bioarch	Biological	Univ. Tennessee Knoxville	2013	Metropolitan State Univ. Denver	BA/BS	N
Assistant	Cult	Sociocultural	Univ. Arkansas	2011	Metropolitan State Univ. Denver	BA/BS	N
Associate	Bio	Biological	Duke	2006	Metropolitan State Univ. Denver	BA/BS	N
Associate	Arch	Archaeology	Binghamton Univ.	1989	Miami Univ.	BA/BS	N
Assistant	Cult	Sociocultural	Michigan State	2007	Miami Univ.	BA/BS	N
Assistant	Arch	Archaeology	Tulane	2007	Miami Univ.	BA/BS	N	Assistant Teaching
Associate	Cult	Sociocultural	Yale	1998	Miami Univ.	BA/BS	N
Full	Cult	Sociocultural	Emory	1998	Miami Univ.	BA/BS	N
Associate	Cult	Sociocultural	Univ. Pittsburgh	2006	Miami Univ.	BA/BS	N
Full	Cult	Sociocultural	Brown	1996	Miami Univ.	BA/BS	N
Associate	Ling	Sociocultural	Univ. Texas Austin	2006	Miami Univ.	BA/BS	N
Assistant	Cult	Sociocultural	Univ. Texas Austin	2009	Miami Univ.	BA/BS	N
Full	Cult	Sociocultural	Ohio State	1994	Miami Univ.	BA/BS	N
Associate	Arch	Archaeology	Stanford	2009	Michigan State	PhD	N
Associate	Cult	Sociocultural	Univ. Washington	2001	Michigan State	PhD	N
Full	Bioarch	Biological	Univ. Arizona	1998	Michigan State	PhD	N
Associate	Bio	Biological	Univ. Washington	2008	Michigan State	PhD	N
Assistant	Bio	Biological	Univ. Florida	2007	Michigan State	PhD	N
Associate	Cult	Sociocultural	NYU	2005	Michigan State	PhD	N
Associate	Cult	Sociocultural	International	2005	Michigan State	PhD	N	Toronto
Full	Cult	Sociocultural	Harvard	1992	Michigan State	PhD	N
Associate	Cult	Sociocultural	Brown	2006	Michigan State	PhD	N
Full	Cult	Sociocultural	UC Berkeley	1996	Michigan State	PhD	N
Associate	Cult	Sociocultural	UC Los Angeles	1992	Michigan State	PhD	N
Assistant	Cult	Sociocultural	International	2010	Michigan State	PhD	N	Toronto
Associate	Ling	Sociocultural	Indiana Univ. Bloomington	2001	Michigan State	PhD	N
Associate	Arch	Archaeology	Univ. Michigan	2002	Michigan State	PhD	N
Associate	Arch	Archaeology	Univ. Wisconsin Milwaukee	1996	Michigan State	PhD	N
Assistant	Cult	Sociocultural	UC Berkeley	1996	Michigan State	PhD	N
Assistant	Arch	Archaeology	Univ. Maine Orono	2012	Michigan State	PhD	N
Assistant	Cult	Sociocultural	Univ. Arizona	2014	Michigan State	PhD	N
Associate	Ling	Sociocultural	Univ. Texas Austin	2004	Michigan State	PhD	N
Assistant	Arch	Archaeology	Indiana Univ. Bloomington	2006	Michigan State	PhD	N
Associate	Bioarch	Biological	Indiana Univ. Bloomington	2004	Michigan State	PhD	N
Associate	Cult	Sociocultural	Univ. Oregon	2009	Michigan Technological Univ.	PhD	N	Social Sciences department
Associate	Arch	Archaeology	Univ. Nevada Reno	2002	Michigan Technological Univ.	PhD	N	Social Sciences department
Associate	Arch	Archaeology	Texas A&M	2005	Michigan Technological Univ.	PhD	N	Social Sciences department
Full	Arch	Archaeology	Binghamton Univ.	1993	Michigan Technological Univ.	PhD	N	Social Sciences department
Full	Arch	Archaeology	Univ. Missouri Columbia	1974	Middle Tennessee State Univ.	BA/BS	N
Full	Arch	Archaeology	Univ. Tennessee Knoxville	1981	Middle Tennessee State Univ.	BA/BS	N	Research Professor
Assistant	Arch	Archaeology	Univ. Alabama	2016	Middle Tennessee State Univ.	BA/BS	N
Full	Bio	Biological	Tulane	2005	Middle Tennessee State Univ.	BA/BS	N
Associate	Cult	Sociocultural	Univ. Illinois Urbana Champaign	2003	Middle Tennessee State Univ.	BA/BS	N
Associate	Cult	Sociocultural	Univ. Illinois Urbana Champaign	2003	Middle Tennessee State Univ.	BA/BS	N
Full	Cult	Sociocultural	Univ. Florida	1987	Middle Tennessee State Univ.	BA/BS	N
Assistant	Bioarch	Biological	Univ. Tennessee Knoxville	2017	Middle Tennessee State Univ.	BA/BS	N	Research assistant prof
Full	Arch	Archaeology	Vanderbilt	1992	Middle Tennessee State Univ.	BA/BS	N
Associate	Arch	Archaeology	Univ. Illinois Chicago	2008	Middle Tennessee State Univ.	BA/BS	N
Full	Arch	Archaeology	Harvard	2002	Middlebury College	BA/BS	N
Associate	Ling	Sociocultural	Univ. Virginia	2005	Middlebury College	BA/BS	N
Full	Cult	Sociocultural	Harvard	1985	Middlebury College	BA/BS	N
Full	Cult	Sociocultural	Boston Univ.	2001	Middlebury College	BA/BS	N
Full	Cult	Sociocultural	Stanford	1992	Middlebury College	BA/BS	N
Full	Cult	Sociocultural	Univ. Pennsylvania	1985	Millersville Univ.	BA/BS	N
Associate	Cult	Sociocultural	Temple	2011	Millersville Univ.	BA/BS	N
Associate	Arch	Archaeology	Texas A&M	2004	Millersville Univ.	BA/BS	N
Assistant	Arch	Archaeology	Penn State	2009	Minnesota State Univ. Mankato	MA/MS	N
Associate	Bio	Biological	Univ. Chicago	2002	Minnesota State Univ. Mankato	MA/MS	N
Associate	Cult	Sociocultural	Indiana Univ. Bloomington	2009	Minnesota State Univ. Mankato	MA/MS	N
Associate	Cult	Sociocultural	Harvard	1990	Minnesota State Univ. Mankato	MA/MS	N
Assistant	Ling	Sociocultural	Arizona State Univ.	2014	Minnesota State Univ. Mankato	MA/MS	N
Full	Cult	Sociocultural	Univ. Minnesota Minneapolis	2002	Minnesota State Univ. Mankato	MA/MS	N
Full	Arch	Archaeology	Univ. Minnesota Minneapolis	2002	Minnesota State Univ. Mankato	MA/MS	N
Associate	Arch	Archaeology	Univ. Arizona	2011	Mississippi State Univ.	MA/MS	N
Associate	Cult	Sociocultural	Univ. Colorado Boulder	2006	Mississippi State Univ.	MA/MS	N
Full	Cult	Sociocultural	Univ. Arizona	1998	Mississippi State Univ.	MA/MS	N
Assistant	Arch	Archaeology	Univ. Oklahoma	2017	Mississippi State Univ.	MA/MS	N
Assistant	Cult	Sociocultural	Univ. Michigan	2010	Mississippi State Univ.	MA/MS	N
Assistant	Cult	Sociocultural	Univ. Texas San Antonio	2017	Mississippi State Univ.	MA/MS	N
Assistant	Arch	Archaeology	Univ. Arizona	2014	Mississippi State Univ.	MA/MS	N
Assistant	Bioarch	Biological	Univ. Nevada Las Vegas	2015	Mississippi State Univ.	MA/MS	N
Associate	Bioarch	Biological	Emory	2010	Mississippi State Univ.	MA/MS	N
Assistant	Cult	Sociocultural	Univ. Kentucky	2005	Missouri State Univ.	BA/BS	N
Full	Cult	Sociocultural	Univ. Oklahoma	1995	Missouri State Univ.	BA/BS	N
Full	Arch	Archaeology	Univ. Michigan	2004	Missouri State Univ.	BA/BS	N
Full	Bio	Biological	CUNY	1993	Missouri State Univ.	BA/BS	N
Assistant	Cult	Sociocultural	Univ. New Mexico	2015	Missouri State Univ.	BA/BS	N
Assistant	Arch	Archaeology	Univ. New Mexico	2012	Missouri State Univ.	BA/BS	N
Associate	Cult	Sociocultural	NYU	2008	Monmouth Univ.	MA/MS	N
Assistant	Bio	Biological	Rutgers	2006	Monmouth Univ.	MA/MS	N
Full	Arch	Archaeology	UMass Amherst	1977	Monmouth Univ.	MA/MS	N
Assistant	Arch	Archaeology	Rutgers	2010	Monmouth Univ.	MA/MS	N
Associate	Cult	Sociocultural	Rutgers	1988	Monmouth Univ.	MA/MS	N
Full	Arch	Archaeology	Univ. Pennsylvania	1997	Monmouth Univ.	MA/MS	N
Assistant	Bio	Biological	UMass Amherst	2015	Montclair State Univ.	BA/BS	N
Associate	Cult	Sociocultural	CUNY	2006	Montclair State Univ.	BA/BS	N
Full	Cult	Sociocultural	CUNY	1974	Montclair State Univ.	BA/BS	N
Associate	Cult	Sociocultural	CUNY	2006	Montclair State Univ.	BA/BS	N
Assistant	Bio	Biological	Univ. Missouri Columbia	2002	Montclair State Univ.	BA/BS	N
Associate	Cult	Sociocultural	UC Los Angeles	1999	Montclair State Univ.	BA/BS	N
Full	Arch	Archaeology	Columbia	1998	Montclair State Univ.	BA/BS	N
Associate	Cult	Sociocultural	CUNY	1999	Montclair State Univ.	BA/BS	N
Full	Cult	Sociocultural	Univ. Pittsburgh	1974	Montclair State Univ.	BA/BS	N
Full	Arch	Archaeology	Binghamton Univ.	1992	Montclair State Univ.	BA/BS	N
Assistant	Ling	Sociocultural	Univ. Arizona	2014	Montclair State Univ.	BA/BS	N
Associate	Cult	Sociocultural	Univ. Georgia	2001	Montclair State Univ.	BA/BS	N
Assistant	Cult	Sociocultural	Harvard	2012	Mount Holyoke College	BA/BS	N
Assistant	Cult	Sociocultural	Stanford	2012	Mount Holyoke College	BA/BS	N
Full	Cult	Sociocultural	UC Berkeley/UCSF	1987	Mount Holyoke College	BA/BS	N
Full	Cult	Sociocultural	Cornell	1999	Mount Holyoke College	BA/BS	N
Assistant	Cult	Sociocultural	NYU	2013	Mount Holyoke College	BA/BS	N
Assistant	Cult	Sociocultural	Univ. Florida	2010	Mount Holyoke College	BA/BS	N
Associate	Arch	Archaeology	Washington Univ. St. Louis	2008	Muhlenberg College	BA/BS	N
Associate	Cult	Sociocultural	Univ. Washington	2003	Muhlenberg College	BA/BS	N
Assistant	Cult	Sociocultural	Stanford	2010	Muhlenberg College	BA/BS	N
Assistant	Cult	Sociocultural	Brandeis	2013	Muhlenberg College	BA/BS	N
Full	Arch	Archaeology	Univ. Arizona	1980	New College Florida	BA/BS	N
Full	Arch	Archaeology	UMass Amherst	1996	New College Florida	BA/BS	N
Associate	Cult	Sociocultural	Univ. Arizona	2007	New College Florida	BA/BS	N
Full	Cult	Sociocultural	Princeton	1978	New College Florida	BA/BS	N
Full	Arch	Archaeology	Univ. New Mexico	1993	New Mexico State Univ.	MA/MS	N
Associate	Arch	Archaeology	Washington State Univ.	2006	New Mexico State Univ.	MA/MS	N
Assistant	Cult	Sociocultural	Univ. Arizona	2017	New Mexico State Univ.	MA/MS	N
Full	Bio	Biological	UC Santa Barbara	1983	New Mexico State Univ.	MA/MS	N
Associate	Arch	Archaeology	Univ. Arizona	2011	New Mexico State Univ.	MA/MS	N
Assistant	Bio	Biological	Binghamton Univ.	2014	New Mexico State Univ.	MA/MS	N
Associate	Bio	Biological	Univ. Kentucky	2010	New Mexico State Univ.	MA/MS	N
Full	Cult	Sociocultural	Univ. Florida	1989	New Mexico State Univ.	MA/MS	N
Full	Arch	Archaeology	Univ. Arizona	1995	New Mexico State Univ.	MA/MS	N
Assistant	Cult	Sociocultural	CUNY	2012	New School of Social Research	PhD	N
Full	Cult	Sociocultural	Columbia	1984	New School of Social Research	PhD	N
Associate	Cult	Sociocultural	UC Berkeley	2007	New School of Social Research	PhD	N
Full	Cult	Sociocultural	NYU	2002	New School of Social Research	PhD	N
Full	Cult	Sociocultural	Yale	1999	New School of Social Research	PhD	N	Fire/Forestry PhD
Full	Cult	Sociocultural	Univ. Pennsylvania	1996	New School of Social Research	PhD	N
Full	Cult	Sociocultural	Columbia	1982	New School of Social Research	PhD	N
Associate	Cult	Sociocultural	Stanford	2002	New School of Social Research	PhD	N
Full	Bioarch	Biological	Arizona State Univ.	2003	North Carolina State Univ.	MA/MS	N
Assistant	Cult	Sociocultural	Univ. North Carolina Chapel Hill	2002	North Carolina State Univ.	MA/MS	N	Teaching Assistant Prof
Assistant	Arch	Archaeology	Univ. Chicago	2013	North Carolina State Univ.	MA/MS	N
Associate	Cult	Sociocultural	Indiana Univ. Bloomington	1998	North Carolina State Univ.	MA/MS	N
Assistant	Arch	Archaeology	Indiana Univ. Bloomington	2013	North Carolina State Univ.	MA/MS	N
Assistant	Cult	Sociocultural	CUNY	2012	North Carolina State Univ.	MA/MS	N
Associate	Arch	Archaeology	Northwestern Univ.	2012	North Carolina State Univ.	MA/MS	N
Assistant	Bioarch	Biological	UC Berkeley	2014	North Carolina State Univ.	MA/MS	N
Assistant	Arch	Archaeology	International	2011	North Dakota State Univ.	MA/MS	N	Toronto
Assistant	Arch	Archaeology	Univ. Pennsylvania	2013	North Dakota State Univ.	MA/MS	N
Assistant	Cult	Sociocultural	Yale	2012	North Dakota State Univ.	MA/MS	N
Full	Bio	Biological	Southern Illinois Carbondale	2002	Northeastern Illinois Univ.	BA/BS	N
Full	Arch	Archaeology	Southern Illinois Carbondale	2004	Northeastern Illinois Univ.	BA/BS	N
Full	Cult	Sociocultural	Indiana Univ. Bloomington	2005	Northeastern Illinois Univ.	BA/BS	N
Full	Cult	Sociocultural	Univ. Illinois Urbana Champaign	1999	Northeastern Illinois Univ.	BA/BS	N
Associate	Arch	Archaeology	International	1993	Northern Arizona Univ.	MA/MS	N	London
Full	Arch	Archaeology	Univ. Arizona	1988	Northern Arizona Univ.	MA/MS	N
Associate	Cult	Sociocultural	Temple	2007	Northern Arizona Univ.	MA/MS	N
Full	Arch	Archaeology	Univ. Arizona	1992	Northern Arizona Univ.	MA/MS	N
Assistant	Cult	Sociocultural	Yale	2017	Northern Arizona Univ.	MA/MS	N	Research Assistant Prof
Associate	Bioarch	Biological	UC Santa Barbara	2002	Northern Arizona Univ.	MA/MS	N
Assistant	Arch	Archaeology	Univ. Arizona	2015	Northern Arizona Univ.	MA/MS	N
Assistant	Bio	Biological	Univ. Oregon	2016	Northern Arizona Univ.	MA/MS	N
Associate	Arch	Archaeology	Cornell	2009	Northern Arizona Univ.	MA/MS	N
Assistant	Cult	Sociocultural	Emory	2011	Northern Arizona Univ.	MA/MS	N
Full	Arch	Archaeology	Univ. Michigan	1985	Northern Arizona Univ.	MA/MS	N
Associate	Arch	Archaeology	Univ. Arizona	2009	Northern Arizona Univ.	MA/MS	N
Full	Cult	Sociocultural	SMU	1976	Northern Arizona Univ.	MA/MS	N	Regents Prof
Full	Cult	Sociocultural	UC Davis	1989	Northern Arizona Univ.	MA/MS	N
Assistant	Arch	Archaeology	UC Santa Barbara	2017	Northern Illinois Univ.	MA/MS	N
Full	Ling	Sociocultural	Univ. Illinois Urbana Champaign	1996	Northern Illinois Univ.	MA/MS	N
Associate	Bio	Biological	Stony Brook	2006	Northern Illinois Univ.	MA/MS	N
Full	Cult	Sociocultural	Cornell	1990	Northern Illinois Univ.	MA/MS	N
Associate	Cult	Sociocultural	Univ. Michigan	2011	Northern Illinois Univ.	MA/MS	N
Assistant	Arch	Archaeology	International	2013	Northern Illinois Univ.	MA/MS	N	Bristol
Full	Bio	Biological	Stony Brook	2000	Northern Illinois Univ.	MA/MS	N
Associate	Cult	Sociocultural	UC Berkeley	2007	Northern Illinois Univ.	MA/MS	N
Full	Cult	Sociocultural	Univ. Iowa	1992	Northern Illinois Univ.	MA/MS	N
Assistant	Cult	Sociocultural	Univ. Illinois Urbana Champaign	2002	Northern Illinois Univ.	MA/MS	N
Assistant	Bio	Biological	Univ. Illinois Urbana Champaign	2013	Northwestern Univ.	PhD	N
Associate	Cult	Sociocultural	CUNY	2004	Northwestern Univ.	PhD	N
Assistant	Cult	Sociocultural	Harvard	2009	Northwestern Univ.	PhD	N
Full	Cult	Sociocultural	Stanford	1976	Northwestern Univ.	PhD	N
Associate	Arch	Archaeology	Syracuse Univ.	2001	Northwestern Univ.	PhD	N
Associate	Cult	Sociocultural	Columbia	2000	Northwestern Univ.	PhD	N
Full	Cult	Sociocultural	Univ. Iowa	1967	Northwestern Univ.	PhD	N
Full	Arch	Archaeology	International	1990	Northwestern Univ.	PhD	N	Cambridge
Full	Bio	Biological	Emory	2001	Northwestern Univ.	PhD	N
Full	Cult	Sociocultural	International	1975	Northwestern Univ.	PhD	N	Cambridge
Full	Cult	Sociocultural	UC Berkeley	1981	Northwestern Univ.	PhD	N
Full	Bio	Biological	Univ. Michigan	1987	Northwestern Univ.	PhD	N
Assistant	Cult	Sociocultural	Princeton	2009	Northwestern Univ.	PhD	N
Assistant	Arch	Archaeology	Univ. Michigan	2012	Northwestern Univ.	PhD	N
Full	Bio	Biological	Emory	1999	Northwestern Univ.	PhD	N
Full	Cult	Sociocultural	International	1998	Northwestern Univ.	PhD	N	ANU
Full	Arch	Archaeology	Univ. Pennsylvania	1999	Northwestern Univ.	PhD	N
Assistant	Cult	Sociocultural	UC Los Angeles	1995	Northwestern Univ.	PhD	N
Associate	Cult	Sociocultural	Emory	2004	Northwestern Univ.	PhD	N
Full	Cult	Sociocultural	NYU	2003	Northwestern Univ.	PhD	N
Associate	Cult	Sociocultural	Univ. Florida	2011	Northwestern Univ.	PhD	N
Associate	Bio	Biological	Univ. Florida	2007	Northwestern Univ.	PhD	N
Full	Cult	Sociocultural	Univ. Illinois Urbana Champaign	1986	Northwestern Univ.	PhD	N
Full	Cult	Sociocultural	NYU	2003	Northwestern Univ.	PhD	N
Assistant	Cult	Sociocultural	Harvard	2016	Northwestern Univ.	PhD	N
Assistant	Cult	Sociocultural	Cornell	2008	Northwestern Univ.	PhD	N
Associate	Cult	Sociocultural	UC Irvine	2006	Notre Dame	PhD	N
Assistant	Ling	Sociocultural	Univ. Chicago	2007	Notre Dame	PhD	N
Full	Cult	Sociocultural	Univ. Michigan	1994	Notre Dame	PhD	N
Associate	Cult	Sociocultural	Univ. Michigan	2008	Notre Dame	PhD	N
Assistant	Cult	Sociocultural	Univ. Texas Austin	2010	Notre Dame	PhD	N
Associate	Arch	Archaeology	Harvard	1997	Notre Dame	PhD	N
Full	Bio	Biological	UC Berkeley	1995	Notre Dame	PhD	N
Assistant	Bio	Biological	Northwestern Univ.	2012	Notre Dame	PhD	N
Associate	Arch	Archaeology	Arizona State Univ.	2006	Notre Dame	PhD	N
Assistant	Arch	Archaeology	Univ. Illinois Chicago	2010	Notre Dame	PhD	N
Full	Arch	Archaeology	Harvard	1995	Notre Dame	PhD	N
Assistant	Bio	Biological	Washington Univ. St. Louis	2014	Notre Dame	PhD	N
Associate	Arch	Archaeology	Univ. Illinois Chicago	2008	Notre Dame	PhD	N	Research prof
Assistant	Cult	Sociocultural	Univ. Wisconsin Madison	2012	Notre Dame	PhD	N
Full	Arch	Archaeology	Indiana Univ. Bloomington	1989	Notre Dame	PhD	N
Associate	Bio	Biological	Univ. Colorado Boulder	1992	Notre Dame	PhD	N
Associate	Cult	Sociocultural	Univ. Illinois Chicago	2006	Notre Dame	PhD	N
Assistant	Cult	Sociocultural	International	2004	NYU	PhD	N	New South Wales
Full	Bio	Biological	UC Berkeley	1994	NYU	PhD	N
Associate	Bio	Biological	Arizona State Univ.	2002	NYU	PhD	N
Associate	Arch	Archaeology	Univ. Pennsylvania	1982	NYU	PhD	N
Assistant	Ling	Sociocultural	Univ. Michigan	2008	NYU	PhD	N
Full	Cult	Sociocultural	CUNY	1996	NYU	PhD	N
Full	Bio	Biological	Harvard	1992	NYU	PhD	N
Associate	Cult	Sociocultural	NYU	2000	NYU	PhD	N
Full	Cult	Sociocultural	International	1967	NYU	PhD	N	Oxford
Full	Cult	Sociocultural	CUNY	1986	NYU	PhD	N
Full	Cult	Sociocultural	Rice	1993	NYU	PhD	N
Assistant	Cult	Sociocultural	Yale	2005	NYU	PhD	N
Full	Bio	Biological	International	1982	NYU	PhD	N	College London
Assistant	Bio	Biological	International	2007	NYU	PhD	N	Roehampton
Assistant	Arch	Archaeology	Univ. Pennsylvania	2008	NYU	PhD	N
Associate	Cult	Sociocultural	CUNY	1995	NYU	PhD	N
Full	Cult	Sociocultural	Brandeis	1978	NYU	PhD	N
Full	Cult	Sociocultural	Bryn Mawr	1976	NYU	PhD	N
Assistant	Cult	Sociocultural	Univ. Chicago	2012	NYU	PhD	N
Full	Arch	Archaeology	Stony Brook	2017	NYU	PhD	N
Associate	Cult	Sociocultural	Yale	2005	NYU	PhD	N
Full	Cult	Sociocultural	Univ. Michigan	1973	NYU	PhD	N
Full	Ling	Sociocultural	Columbia	1979	NYU	PhD	N
Assistant	Bio	Biological	Univ. Illinois Urbana Champaign	2011	NYU	PhD	N
Assistant	Cult	Sociocultural	Yale	2016	NYU	PhD	N
Associate	Cult	Sociocultural	Univ. CHicago	1989	NYU	PhD	N
Assistant	Arch	Archaeology	Michigan State	2013	Oakland Univ.	BA/BS	N
Associate	Cult	Sociocultural	International	1998	Oakland Univ.	BA/BS	N	Utrecht
Full	Bio	Biological	Michigan State	1985	Oakland Univ.	BA/BS	N
Full	Arch	Archaeology	UMass Amherst	1977	Oakland Univ.	BA/BS	N
Associate	Cult	Sociocultural	Univ. Pennsylvania	2011	Oberlin College	BA/BS	N
Associate	Ling	Sociocultural	Univ. Arizona	2004	Oberlin College	BA/BS	N
Associate	Ling	Sociocultural	Univ. Michigan	2008	Oberlin College	BA/BS	N
Associate	Arch	Archaeology	Univ. Arizona	2006	Oberlin College	BA/BS	N
Full	Cult	Sociocultural	Univ. Chicago	1998	Oberlin College	BA/BS	N
Full	Cult	Sociocultural	Indiana Univ. Bloomington	1994	Ohio State	PhD	N
Full	Arch	Archaeology	Michigan State	2004	Ohio State	PhD	N
Full	Bio	Biological	Penn State	1985	Ohio State	PhD	N
Associate	Cult	Sociocultural	Univ. Arizona	2009	Ohio State	PhD	N
Associate	Arch	Archaeology	Univ. Hawaii Manoa	2003	Ohio State	PhD	N
Full	Arch	Archaeology	Univ. North Carolina Chapel Hill	1989	Ohio State	PhD	N
Assistant	Arch	Archaeology	Univ. Arizona	2011	Ohio State	PhD	N
Full	Bio	Biological	Univ. Oregon	1998	Ohio State	PhD	N
Full	Bioarch	Biological	International	2006	Ohio State	PhD	N	San Paulo
Assistant	Cult	Sociocultural	Univ. Florida	2011	Ohio State	PhD	N
Full	Bio	Biological	Univ. Minnesota Minneapolis	1999	Ohio State	PhD	N
Full	Bio	Biological	Univ. Michigan	1980	Ohio State	PhD	N
Full	Arch	Archaeology	Yale	1992	Ohio State	PhD	N
Full	Bio	Biological	Stony Brook	1996	Ohio State	PhD	N
Full	Bio	Biological	Washington Univ. St. Louis	1985	Ohio State	PhD	N
Associate	Cult	Sociocultural	UC Los Angeles	2003	Ohio State	PhD	N
Associate	Bio	Biological	Univ. Colorado Boulder	2005	Ohio State	PhD	N
Associate	Cult	Sociocultural	Univ. Wisconsin Madison	2008	Ohio State	PhD	N
Full	Arch	Archaeology	Univ. Wisconsin Madison	1984	Ohio State	PhD	N
Associate	Cult	Sociocultural	Columbia	1992	Ohio Univ.	BA/BS	N
Assistant	Bio	Biological	Univ. Minnesota Minneapolis	2009	Ohio Univ.	BA/BS	N
Associate	Cult	Sociocultural	Harvard	2004	Ohio Univ.	BA/BS	N
Assistant	Arch	Archaeology	Univ. Wyoming	2012	Ohio Univ.	BA/BS	N
Assistant	Cult	Sociocultural	New School of Social Research	2012	Ohio Univ.	BA/BS	N
Assistant	Arch	Archaeology	Ohio State	2013	Ohio Univ.	BA/BS	N
Assistant	Cult	Sociocultural	New School of Social Research	2014	Ohio Univ.	BA/BS	N
Associate	Bio	Biological	Ohio State	1999	Ohio Univ.	BA/BS	N
Assistant	Cult	Sociocultural	UC Berkeley	2006	Oregon State	PhD	N
Associate	Bio	Biological	Univ. Oregon	2005	Oregon State	PhD	N
Full	Arch	Archaeology	International	2001	Oregon State	PhD	N	Alberta
Assistant	Cult	Sociocultural	Rutgers	2010	Oregon State	PhD	N
Associate	Cult	Sociocultural	Emory	2010	Oregon State	PhD	N
Assistant	Cult	Sociocultural	Univ. Alaska Fairbanks	2012	Oregon State	PhD	N
Full	Arch	Archaeology	Univ. Michigan	1994	Oregon State	PhD	N
Full	Cult	Sociocultural	Univ. Oregon	1993	Oregon State	PhD	N
Full	Cult	Sociocultural	Univ. Washington	2004	Oregon State	PhD	N
Assistant	Cult	Sociocultural	NYU	2011	Oregon State	PhD	N
Assistant	Cult	Sociocultural	UC Irvine	2014	Oregon State	PhD	N
Associate	Arch	Archaeology	Penn State	1999	Pacific Lutheran Univ.	BA/BS	N
Full	Arch	Archaeology	Washington State Univ.	1983	Pacific Lutheran Univ.	BA/BS	N
Assistant	Cult	Sociocultural	International	2014	Pacific Lutheran Univ.	BA/BS	N	Western Ontario
Associate	Cult	Sociocultural	Penn State	1997	Pacific Lutheran Univ.	BA/BS	N
Associate	Cult	Sociocultural	International	2007	Pacific Lutheran Univ.	BA/BS	N	Oxford
Assistant	Cult	Sociocultural	Indiana Univ. Bloomington	2013	Pacific Lutheran Univ.	BA/BS	N
Associate	Cult	Sociocultural	UC Davis	1996	Penn State	PhD	N
Associate	Cult	Sociocultural	UC Davis	1996	Penn State	PhD	N
Assistant	Arch	Archaeology	Washington Univ. St. Louis	2011	Penn State	PhD	N
Assistant	Arch	Archaeology	Yale	2016	Penn State	PhD	N
Associate	Cult	Sociocultural	Penn State	2009	Penn State	PhD	N	Teaching prof
Assistant	Cult	Sociocultural	Univ. Wisconsin Madison	2016	Penn State	PhD	N	Research prof
Assistant	Cult	Sociocultural	Harvard	2015	Penn State	PhD	N
Full	Arch	Archaeology	Univ. Wisconsin Milwaukee	1974	Penn State	PhD	N
Full	Bio	Biological	Univ. Washington	1981	Penn State	PhD	N
Assistant	Bio	Biological	International	1999	Penn State	PhD	N	Keio
Full	Cult	Sociocultural	International	1991	Penn State	PhD	N	Wales
Full	Arch	Archaeology	Northwestern Univ.	1982	Penn State	PhD	N
Assistant	Bio	Biological	Penn State	2012	Penn State	PhD	N	Teaching prof
Assistant	Bio	Biological	Penn State	2010	Penn State	PhD	N	Research Prof
Associate	Bio	Biological	Arizona State Univ.	2008	Penn State	PhD	N
Associate	Bio	Biological	Univ. Pittsburgh	2004	Penn State	PhD	N
Full	Bio	Biological	Northwestern Univ.	1985	Penn State	PhD	N
Assistant	Arch	Archaeology	Penn State	2009	Penn State	PhD	N	Teaching prof
Assistant	Bio	Biological	Univ. Georgia	2015	Penn State	PhD	N
Associate	Bio	Biological	Univ. Texas Austin	2001	Penn State	PhD	N
Associate	Cult	Sociocultural	Univ. Washington	2005	Penn State	PhD	N
Full	Bio	Biological	Univ. Texas Austin	1993	Penn State	PhD	N
Full	Cult	Sociocultural	Univ. Michigan	1995	Pitzer College	BA/BS	N
Full	Arch	Archaeology	UC Berkeley	1969	Pitzer College	BA/BS	N
Full	Cult	Sociocultural	Univ. Chicago	1989	Pitzer College	BA/BS	N
Full	Cult	Sociocultural	Harvard	1988	Pitzer College	BA/BS	N
Full	Arch	Archaeology	Yale	1975	Plymouth State Univ.	BA/BS	N
Assistant	Cult	Sociocultural	Univ. Georgia	2014	Plymouth State Univ.	BA/BS	N
Associate	Arch	Archaeology	Univ. Washington	2011	Portland State Univ.	MA/MS	N
Associate	Arch	Archaeology	Univ. Washington	1985	Portland State Univ.	MA/MS	N	research prof
Full	Arch	Archaeology	Univ. Washington	1990	Portland State Univ.	MA/MS	N
Associate	Arch	Archaeology	Louisiana State	2000	Portland State Univ.	MA/MS	N	research prof
Full	Cult	Sociocultural	Univ. Michigan	1995	Portland State Univ.	MA/MS	N
Associate	Cult	Sociocultural	Univ. Michigan	1996	Portland State Univ.	MA/MS	N
Associate	Cult	Sociocultural	Univ. Hawaii Manoa	2008	Portland State Univ.	MA/MS	N
Assistant	Arch	Archaeology	Univ. Washington	2004	Portland State Univ.	MA/MS	N
Assistant	Cult	Sociocultural	Brandeis	2013	Portland State Univ.	MA/MS	N
Full	Bio	Biological	Washington Univ. St. Louis	1997	Portland State Univ.	MA/MS	N
Associate	Arch	Archaeology	Univ. Arizona	1991	Portland State Univ.	MA/MS	N
Full	Cult	Sociocultural	UC Berkeley	1999	Princeton Univ.	PhD	N
Full	Cult	Sociocultural	Harvard	1989	Princeton Univ.	PhD	N
Associate	Cult	Sociocultural	UC Berkeley	2005	Princeton Univ.	PhD	N
Associate	Cult	Sociocultural	Harvard	1999	Princeton Univ.	PhD	N
Assistant	Cult	Sociocultural	Cornell	2010	Princeton Univ.	PhD	N
Full	Cult	Sociocultural	Columbia	1982	Princeton Univ.	PhD	N
Assistant	Cult	Sociocultural	Brandeis	2016	Princeton Univ.	PhD	N
Full	Cult	Sociocultural	Columbia	2005	Princeton Univ.	PhD	N
Full	Cult	Sociocultural	Univ. Chicago	2010	Princeton Univ.	PhD	N
Assistant	Cult	Sociocultural	Harvard Law	2008	Princeton Univ.	PhD	N
Full	Cult	Sociocultural	Univ. Southern California	1999	Princeton Univ.	PhD	N
Assistant	Cult	Sociocultural	Indiana Univ. Bloomington	2014	Provience College	BA/BS	N
Full	Cult	Sociocultural	Yale	1978	Purdue	PhD	N
Assistant	Bioarch	Biological	UC San Diego	2016	Purdue	PhD	N
Full	Cult	Sociocultural	Case Western Reserve Univ.	2000	Purdue	PhD	N
Full	Bioarch	Biological	UC Santa Barbara	2004	Purdue	PhD	N
Associate	Arch	Archaeology	International	2007	Purdue	PhD	N	Alberta
Assistant	Cult	Sociocultural	CUNY	2016	Purdue	PhD	N
Assistant	Cult	Sociocultural	International	2019	Purdue	PhD	N	British Columbia
Assistant	Cult	Sociocultural	Washington Univ. St. Louis	2016	Purdue	PhD	N
Assistant	Cult	Sociocultural	Univ. Michigan	2014	Purdue	PhD	N
Associate	Arch	Archaeology	UC Santa Barbara	2006	Purdue	PhD	N
Assistant	Bio	Biological	Iowa State	2014	Purdue	PhD	N	Ecology and Ev Bio PhD
Assistant	Cult	Sociocultural	Univ. Chicago	2014	Purdue	PhD	N
Assistant	Cult	Sociocultural	UC Riverside	2015	Purdue	PhD	N
Assistant	Arch	Archaeology	Stony Brook	2016	Purdue	PhD	N
Full	Bio	Biological	Yale	1994	Purdue	PhD	N
Assistant	Cult	Sociocultural	UC Santa Cruz	2017	Purdue	PhD	N
Assistant	Bio	Biological	Univ. New Mexico	2011	Purdue	PhD	N
Associate	Cult	Sociocultural	Univ. Washington	2008	Purdue	PhD	N
Assistant	Cult	Sociocultural	Univ. Chicago	2011	Reed College	BA/BS	N
Assistant	Ling	Sociocultural	Cornell	2017	Reed College	BA/BS	N
Full	Cult	Sociocultural	Univ. Michigan	1999	Reed College	BA/BS	N
Full	Cult	Sociocultural	Univ. Chicago	1998	Reed College	BA/BS	N
Assistant	Cult	Sociocultural	Univ. Chicago	2013	Reed College	BA/BS	N
Assistant	Cult	Sociocultural	Harvard	2014	Reed College	BA/BS	N
Associate	Cult	Sociocultural	UC Irvine	2010	Rice	PhD	N
Full	Cult	Sociocultural	Univ. Chicago	2000	Rice	PhD	N
Full	Cult	Sociocultural	UC Berkeley	1990	Rice	PhD	N
Associate	Arch	Archaeology	Univ. Virginia	2003	Rice	PhD	N
Full	Cult	Sociocultural	Columbia	1985	Rice	PhD	N
Associate	Cult	Sociocultural	Univ. New Mexico	2003	Rice	PhD	N
Full	Arch	Archaeology	UC Santa Barbara	1979	Rice	PhD	N
Assistant	Cult	Sociocultural	International	2011	Rice	PhD	N	Toronto
Associate	Cult	Sociocultural	Univ. Pennsylvania	2011	Rochester	BA/BS	N
Associate	Cult	Sociocultural	American Univ.	1987	Rochester	BA/BS	N
Full	Cult	Sociocultural	Univ. Chicago	1988	Rochester	BA/BS	N
Full	Cult	Sociocultural	International	1983	Rochester	BA/BS	N	London School Economics
Assistant	Cult	Sociocultural	Univ. Chicago	2015	Rochester	BA/BS	N
Associate	Cult	Sociocultural	Univ. Chicago	2008	Rochester	BA/BS	N
Associate	Cult	Sociocultural	Cornell	2006	Rochester	BA/BS	N
Assistant	Cult	Sociocultural	Univ. Pennsylvania	2010	Rochester	BA/BS	N
Associate	Cult	Sociocultural	UC Santa Cruz	2009	Roger Williams Univ.	BA/BS	N
Full	Cult	Sociocultural	American Univ.	1999	Roger Williams Univ.	BA/BS	N
Assistant	Cult	Sociocultural	Univ. Connecticut	2011	Rollins College	BA/BS	N
Assistant	Arch	Archaeology	Univ. Florida	2014	Rollins College	BA/BS	N
Full	Cult	Sociocultural	Florida State Univ.	2007	Rollins College	BA/BS	N
Assistant	Cult	Sociocultural	Univ. South Florida	2015	Rollins College	BA/BS	N
Full	Cult	Sociocultural	Princeton	2004	Rollins College	BA/BS	N
Associate	Cult	Sociocultural	NYU	2007	Rutgers	PhD	N
Assistant	Arch	Archaeology	International	2009	Rutgers	PhD	N	Rovira I Vigili
Full	Bio	Biological	Univ. Chicago	1976	Rutgers	PhD	N
Full	Cult	Sociocultural	Northwestern Univ.	1989	Rutgers	PhD	N
Associate	Cult	Sociocultural	UC Berkeley	2007	Rutgers	PhD	N
Associate	Cult	Sociocultural	Harvard	2008	Rutgers	PhD	N
Full	Bio	Biological	International	1990	Rutgers	PhD	N	Aberdeen
Full	Arch	Archaeology	Univ. Utah	1988	Rutgers	PhD	N
Associate	Cult	Sociocultural	Cornell	2006	Rutgers	PhD	N
Full	Cult	Sociocultural	Northwestern Univ.	1984	Rutgers	PhD	N
Full	Cult	Sociocultural	UC Berkeley	1999	Rutgers	PhD	N
Associate	Bio	Biological	UC Davis	1992	Rutgers	PhD	N
Associate	Cult	Sociocultural	UC Berkeley	1993	Rutgers	PhD	N
Full	Arch	Archaeology	International	1968	Rutgers	PhD	N	Australian national
Assistant	Ling	Sociocultural	Univ. Arizona	2009	Rutgers	PhD	N
Associate	Bio	Biological	Univ. Texas Austin	2004	Rutgers	PhD	N
Assistant	Cult	Sociocultural	Univ. Chicago	2017	Rutgers	PhD	N
Associate	Bio	Biological	Stony Brook	2004	Rutgers	PhD	N
Assistant	Cult	Sociocultural	Univ. Chicago	2012	Saint Louis Univ.	BA/BS	N	Comparative Human Development PhD
Assistant	Ling	Sociocultural	UC Berkeley	2014	Saint Louis Univ.	BA/BS	N
Associate	Bio	Biological	UC Berkeley	2002	Saint Louis Univ.	BA/BS	N
Associate	Cult	Sociocultural	Stanford	2013	Saint Louis Univ.	BA/BS	N
Associate	Arch	Archaeology	Univ. Illinois Chicago	2005	Saint Louis Univ.	BA/BS	N
Full	Arch	Archaeology	Univ. Oregon	2007	San Diego State Univ.	MA/MS	N
Associate	Cult	Sociocultural	Univ. Wisconsin Madison	2011	San Diego State Univ.	MA/MS	N
Full	Cult	Sociocultural	UC Santa Barbara	2005	San Diego State Univ.	MA/MS	N
Full	Arch	Archaeology	Univ. Virginia	1998	San Diego State Univ.	MA/MS	N
Assistant	Arch	Archaeology	Univ. Arizona	2018	San Diego State Univ.	MA/MS	N
Associate	Bioarch	Biological	Univ. Colorado Boulder	2001	San Diego State Univ.	MA/MS	N
Full	Cult	Sociocultural	UC Riverside	1997	San Diego State Univ.	MA/MS	N
Full	Bio	Biological	Univ. Georgia	2005	San Diego State Univ.	MA/MS	N
Assistant	Bio	Biological	Washington State Univ.	2015	San Diego State Univ.	MA/MS	N
Full	Cult	Sociocultural	UC San Diego	1990	San Diego State Univ.	MA/MS	N
Assistant	Arch	Archaeology	Arizona State Univ.	2013	San Diego State Univ.	MA/MS	N
Full	Cult	Sociocultural	Stanford	1990	San Jose State Univ.	MA/MS	N
Full	Cult	Sociocultural	UC Santa Barbara	1985	San Jose State Univ.	MA/MS	N
Associate	Cult	Sociocultural	Univ. South Florida	2012	San Jose State Univ.	MA/MS	N
Full	Cult	Sociocultural	UC Berkeley	1998	San Jose State Univ.	MA/MS	N
Full	Arch	Archaeology	Michigan State	2004	San Jose State Univ.	MA/MS	N
Associate	Arch	Archaeology	UC Santa Cruz	2009	San Jose State Univ.	MA/MS	N
Full	Bio	Biological	Univ. Arkansas	2001	San Jose State Univ.	MA/MS	N
Assistant	Cult	Sociocultural	Univ. Kentucky	2014	Santa Clara Univ.	BA/BS	N
Associate	Bio	Biological	Univ. Arizona	2006	Santa Clara Univ.	BA/BS	N
Associate	Cult	Sociocultural	UC Berkeley	1987	Santa Clara Univ.	BA/BS	N
Full	Cult	Sociocultural	Binghamton Univ.	1986	Santa Clara Univ.	BA/BS	N
Assistant	Cult	Sociocultural	Univ. Tennessee Knoxville	1987	Santa Clara Univ.	BA/BS	N
Full	Cult	Sociocultural	Univ. Pennsylvania	1991	Santa Clara Univ.	BA/BS	N
Full	Bio	Biological	Univ. Oregon	1974	Santa Clara Univ.	BA/BS	N
Assistant	Cult	Sociocultural	Univ. Michigan	2008	Santa Clara Univ.	BA/BS	N
Associate	Arch	Archaeology	UC Berkeley	2009	Santa Clara Univ.	BA/BS	N
Full	Cult	Sociocultural	Cornell	1978	Sewanee: The Univ. The South	BA/BS	N
Full	Bioarch	Biological	Univ. Nevada Las Vegas	2015	Skidmore College	BA/BS	N	Teaching Prof
Associate	Cult	Sociocultural	Michigan State	1998	Skidmore College	BA/BS	N
Associate	Arch	Archaeology	UMass Amherst	2009	Skidmore College	BA/BS	N
Associate	Arch	Archaeology	Yale	2009	Skidmore College	BA/BS	N
Assistant	Cult	Sociocultural	American Univ.	2015	Skidmore College	BA/BS	N
Assistant	Cult	Sociocultural	Ohio State	2012	Skidmore College	BA/BS	N
Associate	Cult	Sociocultural	Indiana Univ. Bloomington	1999	Skidmore College	BA/BS	N
Associate	Cult	Sociocultural	Stanford	2007	Smith College	BA/BS	N
Associate	Cult	Sociocultural	Univ. Pittsburgh	1998	Smith College	BA/BS	N
Assistant	Cult	Sociocultural	UC Santa Cruz	2017	Smith College	BA/BS	N
Assistant	Cult	Sociocultural	Univ. Chicago	2012	Smith College	BA/BS	N
Associate	Arch	Archaeology	UC Santa Barbara	2005	Smith College	BA/BS	N
Associate	Cult	Sociocultural	UC Irvine	2008	Smith College	BA/BS	N
Associate	Arch	Archaeology	Univ. Michigan	1990	SMU	PhD	N
Full	Cult	Sociocultural	UC Los Angeles	2000	SMU	PhD	N
Full	Cult	Sociocultural	Brown	1978	SMU	PhD	N
Assistant	Cult	Sociocultural	Univ. South Florida	2014	SMU	PhD	N
Assistant	Cult	Sociocultural	Harvard	2014	SMU	PhD	N
Associate	Arch	Archaeology	Univ. Michigan	2006	SMU	PhD	N
Assistant	Arch	Archaeology	Univ. Arizona	2012	SMU	PhD	N
Assistant	Bio	Biological	Stanford	2008	SMU	PhD	N
Full	Arch	Archaeology	Univ. Utah	2003	SMU	PhD	N
Associate	Arch	Archaeology	UC Berkeley	2006	SMU	PhD	N
Full	Arch	Archaeology	Univ. Washington	1984	SMU	PhD	N
Associate	Cult	Sociocultural	Univ. Chicago	2009	SMU	PhD	N
Associate	Cult	Sociocultural	Rutgers	2005	SMU	PhD	N
Associate	Arch	Archaeology	Univ. Arizona	2008	SMU	PhD	N
Associate	Cult	Sociocultural	Univ. Arizona	2001	SMU	PhD	N
Full	Bioarch	Biological	Univ. Pennsylvania	2008	Sonoma State	MA/MS	N
Full	Bio	Biological	UC Davis	2002	Sonoma State	MA/MS	N
Full	Arch	Archaeology	UC Berkeley	1987	Sonoma State	MA/MS	N
Full	Ling	Sociocultural	Rochester	1997	Sonoma State	MA/MS	N
Assistant	Cult	Sociocultural	UMass Amherst	2014	Sonoma State	MA/MS	N
Assistant	Ling	Sociocultural	Univ. Chicago	2011	Sonoma State	MA/MS	N
Associate	Arch	Archaeology	Univ. Pittsburgh	2000	Sonoma State	MA/MS	N
Full	Cult	Sociocultural	Penn State	1992	Sonoma State	MA/MS	N
Associate	Bioarch	Biological	UC Santa Barbara	2007	Southern Connecticut State Univ.	BA/BS	N
Assistant	Arch	Archaeology	Univ. Connecticut	2017	Southern Connecticut State Univ.	BA/BS	N
Associate	Ling	Sociocultural	Univ. Chicago	2008	Southern Connecticut State Univ.	BA/BS	N
Full	Arch	Archaeology	Rutgers	1997	Southern Connecticut State Univ.	BA/BS	N
Full	Cult	Sociocultural	Syracuse Univ.	1995	Southern Connecticut State Univ.	BA/BS	N
Full	Arch	Archaeology	Univ. Wisconsin Madison	1997	Southern Illinois Carbondale	PhD	N
Full	Cult	Sociocultural	Univ. Florida	2004	Southern Illinois Carbondale	PhD	N
Full	Bioarch	Biological	Univ. Arkansas	2009	Southern Illinois Carbondale	PhD	N
Full	Cult	Sociocultural	Indiana Univ. Bloomington	1983	Southern Illinois Carbondale	PhD	N
Associate	Cult	Sociocultural	Indiana Univ. Bloomington	1992	Southern Illinois Carbondale	PhD	N
Associate	Bio	Biological	International	1995	Southern Illinois Carbondale	PhD	N	Georg August
Full	Arch	Archaeology	Univ. Arizona	1976	Southern Illinois Carbondale	PhD	N
Full	Cult	Sociocultural	Univ. Chicago	1995	Southern Illinois Carbondale	PhD	N
Associate	Arch	Archaeology	Southern Illinois Carbondale	2010	Southern Illinois Carbondale	PhD	N
Associate	Arch	Archaeology	Univ. Michigan	1986	Southern Illinois Carbondale	PhD	N
Associate	Cult	Sociocultural	Univ. Arizona	2009	Southern Oregon Univ.	BA/BS	N
Assistant	Cult	Sociocultural	UC Los Angeles	2014	Southern Oregon Univ.	BA/BS	N
Full	Arch	Archaeology	Univ. Oregon	2000	Southern Oregon Univ.	BA/BS	N
Full	Bioarch	Biological	Univ. Michigan	1999	St Cloud State Univ.	MA/MS	N
Associate	Cult	Sociocultural	Indiana Univ. Bloomington	2008	St Cloud State Univ.	MA/MS	N
Associate	Arch	Archaeology	Binghamton Univ.	2001	St Cloud State Univ.	MA/MS	N
Full	Arch	Archaeology	Univ. Colorado Boulder	2005	St Cloud State Univ.	MA/MS	N
Full	Cult	Sociocultural	Indiana Univ. Bloomington	1980	St Cloud State Univ.	MA/MS	N
Full	Bio	Biological	Southern Illinois Carbondale	2005	St Cloud State Univ.	MA/MS	N
Associate	Cult	Sociocultural	New School of Social Research	2006	St John's Univ.	BA/BS	N
Associate	Cult	Sociocultural	American Univ.	1989	St Mary's College Maryland	BA/BS	N
Associate	Arch	Archaeology	Syracuse Univ.	2010	St Mary's College Maryland	BA/BS	N
Full	Arch	Archaeology	Univ. Pennsylvania	1990	St Mary's College Maryland	BA/BS	N
Full	Cult	Sociocultural	American Univ.	1991	St Mary's College Maryland	BA/BS	N
Assistant	Cult	Sociocultural	Univ. Chicago	2010	Stanford	PhD	N
Full	Anth	Biological	Princeton	1994	Stanford	PhD	N	Ecology and Ev Bio PhD
Associate	Cult	Sociocultural	UMass Amherst	1993	Stanford	PhD	N
Full	Cult	Sociocultural	Harvard	1985	Stanford	PhD	N
Associate	Cult	Sociocultural	UC Berkeley/UCSF	2002	Stanford	PhD	N
Associate	Cult	Sociocultural	Harvard	2007	Stanford	PhD	N
Full	Cult	Sociocultural	International	1996	Stanford	PhD	N	Roskilde
Full	Arch	Archaeology	International	1975	Stanford	PhD	N	Cambridge
Associate	Ling	Sociocultural	Washington Univ. St. Louis	1996	Stanford	PhD	N
Full	Cult	Sociocultural	UC Santa Cruz	1999	Stanford	PhD	N
Full	Bio	Biological	Univ. Chicago	1966	Stanford	PhD	N
Associate	Cult	Sociocultural	Harvard	1999	Stanford	PhD	N
Full	Cult	Sociocultural	International	1986	Stanford	PhD	N	Cambridge
Full	Cult	Sociocultural	Harvard	1989	Stanford	PhD	N
Full	Arch	Archaeology	International	1997	Stanford	PhD	N	Cambridge
Assistant	Arch	Archaeology	International	2007	Stanford	PhD	N	Cambridge
Assistant	Cult	Sociocultural	Univ. Chicago	2009	Stanford	PhD	N
Assistant	Cult	Sociocultural	International	2006	Stanford	PhD	N	Edinburgh
Associate	Arch	Archaeology	UC Berkeley	2002	Stanford	PhD	N
Full	Cult	Sociocultural	Univ. Washington	1975	Stanford	PhD	N
Full	Bio	Biological	International	1984	Stony Brook	PhD	N	Witwatersand
Associate	Arch	Archaeology	International	2005	Stony Brook	PhD	N	Paris
Full	Cult	Sociocultural	International	1971	Stony Brook	PhD	N	Univ. London; 1973 Oxford
Associate	Arch	Archaeology	Washington Univ. St. Louis	2003	Stony Brook	PhD	N
Full	Bio	Biological	International	1992	Stony Brook	PhD	N	Georg August
Assistant	Bio	Biological	Stony Brook	2009	Stony Brook	PhD	N
Assistant	Bio	Biological	Princeton	2012	Stony Brook	PhD	N
Full	Bio	Biological	International	1983	Stony Brook	PhD	N	Univ. college london
Assistant	Bio	Biological	Penn State	2013	Stony Brook	PhD	N
Associate	Bio	Biological	Yale	2003	Stony Brook	PhD	N
Assistant	Bio	Biological	Univ. Texas Austin	2013	Stony Brook	PhD	N
Full	Arch	Archaeology	Harvard	1991	Stony Brook	PhD	N
Associate	Bio	Biological	International	2010	Stony Brook	PhD	N	Cambridge
Full	Arch	Archaeology	Univ. Chicago	1979	Stony Brook	PhD	N
Associate	Arch	Archaeology	UC Berkeley	2003	Stony Brook	PhD	N
Full	Bio	Biological	CUNY	1985	Stony Brook	PhD	N
Associate	Cult	Sociocultural	NYU	2007	SUNY Albany	PhD	N
Full	Ling	Sociocultural	UC Los Angeles	1989	SUNY Albany	PhD	N
Full	Cult	Sociocultural	Yale	1986	SUNY Albany	PhD	N
Associate	Cult	Sociocultural	New School of Social Research	2005	SUNY Albany	PhD	N
Assistant	Ling	Sociocultural	Harvard	2014	SUNY Albany	PhD	N
Full	Ling	Sociocultural	UC Berkeley	1983	SUNY Albany	PhD	N
Associate	Bio	Biological	Univ. Texas Austin	2004	SUNY Albany	PhD	N
Assistant	Bioarch	Biological	Penn State	2010	SUNY Albany	PhD	N
Full	Ling	Sociocultural	Stanford	1978	SUNY Albany	PhD	N
Full	Cult	Sociocultural	Univ. Illinois Urbana Champaign	2001	SUNY Albany	PhD	N
Full	Arch	Archaeology	Univ. Texas Austin	2003	SUNY Albany	PhD	N
Associate	Arch	Archaeology	Binghamton Univ.	2001	SUNY Albany	PhD	N
Associate	Arch	Archaeology	Univ. Georgia	2003	SUNY Albany	PhD	N
Associate	Arch	Archaeology	Yale	2005	SUNY Albany	PhD	N
Full	Bio	Biological	Univ. Pennsylvania	1980	SUNY Albany	PhD	N
Assistant	Bio	Biological	SUNY Albany	2017	SUNY Albany	PhD	N
Assistant	Bio	Biological	SMU	2008	SUNY Albany	PhD	N
Full	Cult	Sociocultural	UC Los Angeles	1994	SUNY Buffalo	PhD	N
Full	Arch	Archaeology	International	1995	SUNY Buffalo	PhD	N	Saarland
Full	Arch	Archaeology	Univ. Wisconsin Madison	1996	SUNY Buffalo	PhD	N
Associate	Bio	Biological	International	2008	SUNY Buffalo	PhD	N	Cambridge
Associate	Cult	Sociocultural	International	2006	SUNY Buffalo	PhD	N	Barcelona
Associate	Cult	Sociocultural	Johns Hopkins	2002	SUNY Buffalo	PhD	N
Associate	Bio	Biological	International	2006	SUNY Buffalo	PhD	N	Cambridge
Full	Arch	Archaeology	Univ. Michigan	1970	SUNY Buffalo	PhD	N
Associate	Cult	Sociocultural	Harvard	2003	SUNY Buffalo	PhD	N
Assistant	Arch	Archaeology	SUNY Buffalo	2001	SUNY Buffalo	PhD	N
Full	Cult	Sociocultural	Brandeis	1986	SUNY Buffalo	PhD	N
Full	Bio	Biological	Univ. Washington	1976	SUNY Buffalo	PhD	N	teaching prof
Associate	Arch	Archaeology	International	2004	SUNY College Buffalo	BA/BS	N	Toronto
Full	Cult	Sociocultural	SUNY Buffalo	1987	SUNY College Buffalo	BA/BS	N
Associate	Cult	Sociocultural	Indiana Univ. Bloomington	2005	SUNY College Buffalo	BA/BS	N
Associate	Arch	Archaeology	SUNY Buffalo	2007	SUNY College Buffalo	BA/BS	N
Associate	Bio	Biological	Univ. Georgia	2003	SUNY College Buffalo	BA/BS	N
Associate	Cult	Sociocultural	UC Santa Barbara	1993	SUNY College Plattsburgh	BA/BS	N
Full	Cult	Sociocultural	UC Riverside	1982	SUNY College Plattsburgh	BA/BS	N	teaching prof
Assistant	Bio	Biological	International	2000	SUNY College Plattsburgh	BA/BS	N	Calgary
Assistant	Arch	Archaeology	SUNY Albany	2013	SUNY College Plattsburgh	BA/BS	N
Associate	Cult	Sociocultural	Rutgers	1997	SUNY College Plattsburgh	BA/BS	N
Full	Cult	Sociocultural	Univ. North Carolina Chapel Hill	1970	SUNY College Plattsburgh	BA/BS	N	teaching prof
Assistant	Bioarch	Biological	Univ. Pittsburgh	2011	SUNY Oswego	BA/BS	N
Associate	Ling	Sociocultural	SUNY Albany	2007	SUNY Oswego	BA/BS	N
Assistant	Arch	Archaeology	Arizona State Univ.	2011	SUNY Oswego	BA/BS	N
Assistant	Cult	Sociocultural	Brown	2011	SUNY Oswego	BA/BS	N
Assistant	Cult	Sociocultural	NYU	2012	Swarthmore College	BA/BS	N
Full	Cult	Sociocultural	Univ. Texas Austin	1997	Swarthmore College	BA/BS	N
Associate	Cult	Sociocultural	Columbia	2009	Swarthmore College	BA/BS	N
Associate	Cult	Sociocultural	Univ. Pennsylvania	2010	Swarthmore College	BA/BS	N
Full	Arch	Archaeology	UC Los Angeles	1983	Syracuse Univ.	PhD	N
Associate	Cult	Sociocultural	Rutgers	2006	Syracuse Univ.	PhD	N
Full	Cult	Sociocultural	Columbia	1966	Syracuse Univ.	PhD	N
Full	Cult	Sociocultural	CUNY	1990	Syracuse Univ.	PhD	N
Associate	Cult	Sociocultural	UC Santa Barbara	1988	Syracuse Univ.	PhD	N
Full	Arch	Archaeology	UC Los Angeles	1989	Syracuse Univ.	PhD	N
Associate	Cult	Sociocultural	Univ. Pennsylvania	2009	Syracuse Univ.	PhD	N
Full	Cult	Sociocultural	UC Los Angeles	1996	Syracuse Univ.	PhD	N
Associate	Bioarch	Biological	Univ. Utah	1999	Syracuse Univ.	PhD	N
Full	Cult	Sociocultural	Northwestern Univ.	1974	Syracuse Univ.	PhD	N
Assistant	Arch	Archaeology	Stanford	2014	Syracuse Univ.	PhD	N
Associate	Cult	Sociocultural	Univ. Michigan	1993	Syracuse Univ.	PhD	N
Full	Cult	Sociocultural	Binghamton Univ.	1977	Syracuse Univ.	PhD	N
Full	Arch	Archaeology	Univ. Florida	1980	Syracuse Univ.	PhD	N
Full	Cult	Sociocultural	UC Santa Barbara	1972	Syracuse Univ.	PhD	N
Full	Cult	Sociocultural	Columbia	1962	Teachers College Columbia Univ.	PhD	N
Assistant	Ling	Sociocultural	Univ. Pennsylvania	2015	Teachers College Columbia Univ.	PhD	N
Full	Cult	Sociocultural	Univ. Chicago	1972	Teachers College Columbia Univ.	PhD	N
Full	Arch	Archaeology	UC Los Angeles	1987	Temple	PhD	N
Associate	Ling	Sociocultural	UC Los Angeles	2009	Temple	PhD	N
Associate	Ling	Sociocultural	NYU	1999	Temple	PhD	N
Full	Bio	Biological	Univ. Michigan	1977	Temple	PhD	N
Associate	Arch	Archaeology	Temple	1988	Temple	PhD	N	teaching prof
Assistant	Cult	Sociocultural	Univ. Pennsylvania	2006	Temple	PhD	N	teaching prof
Associate	Cult	Sociocultural	Harvard	1990	Temple	PhD	N
Assistant	Cult	Sociocultural	NYU	2001	Temple	PhD	N	teaching prof
Assistant	Cult	Sociocultural	Univ. Chicago	2010	Temple	PhD	N	teaching prof
Assistant	Cult	Sociocultural	Temple	2007	Temple	PhD	N	teaching prof
Assistant	Cult	Sociocultural	Yale	2017	Temple	PhD	N
Assistant	Arch	Archaeology	SMU	2012	Temple	PhD	N
Associate	Bio	Biological	UC Davis	1994	Temple	PhD	N
Assistant	Cult	Sociocultural	Princeton	2012	Temple	PhD	N	teaching prof
Associate	Cult	Sociocultural	NYU	2011	Temple	PhD	N
Full	Bio	Biological	Penn State	1974	Temple	PhD	N
Associate	Bio	Biological	Ohio State	2005	Temple	PhD	N
Associate	Cult	Sociocultural	Univ. New Mexico	1993	Texas A&M	PhD	N
Associate	Bio	Biological	Washington Univ. St. Louis	2003	Texas A&M	PhD	N
Full	Arch	Archaeology	Univ. Texas Austin	1969	Texas A&M	PhD	N	Botany PhD
Associate	Arch	Archaeology	Univ. Texas Austin	2004	Texas A&M	PhD	N
Full	Arch	Archaeology	Texas A&M	2001	Texas A&M	PhD	N
Full	Arch	Archaeology	Univ. Pennsylvania	1989	Texas A&M	PhD	N
Assistant	Arch	Archaeology	Texas A&M	2017	Texas A&M	PhD	N
Full	Arch	Archaeology	Univ. Alaska Fairbanks	1993	Texas A&M	PhD	N
Associate	Arch	Archaeology	Univ. Nevada Reno	2008	Texas A&M	PhD	N
Full	Ling	Sociocultural	Univ. Texas Austin	1974	Texas A&M	PhD	N
Full	Bio	Biological	Stony Brook	1997	Texas A&M	PhD	N
Full	Arch	Archaeology	Univ. Texas Austin	1975	Texas A&M	PhD	N
Assistant	Cult	Sociocultural	Univ. Florida	2009	Texas A&M	PhD	N
Full	Bio	Biological	International	2001	Texas A&M	PhD	N	Witwaterstrand
Associate	Bio	Biological	International	2008	Texas A&M	PhD	N	Stockholm
Full	Arch	Archaeology	Texas A&M	1996	Texas A&M	PhD	N
Assistant	Arch	Archaeology	UC Santa Barbara	2014	Texas A&M	PhD	N
Full	Arch	Archaeology	Washington State Univ.	1989	Texas A&M	PhD	N
Full	Arch	Archaeology	International	1990	Texas A&M	PhD	N	Jerusalem
Full	Arch	Archaeology	Univ. Arizona	1983	Texas A&M	PhD	N
Full	Cult	Sociocultural	Indiana Univ. Bloomington	1997	Texas A&M	PhD	N
Associate	Bio	Biological	Univ. New Mexico	2005	Texas A&M	PhD	N
Full	Bio	Biological	Univ. Chicago	1994	Texas A&M	PhD	N
Associate	Arch	Archaeology	Univ. Chicago	2007	Texas Christian Univ.	BA/BS	N
Associate	Cult	Sociocultural	Univ. Texas Austin	2004	Texas Christian Univ.	BA/BS	N
Associate	Cult	Sociocultural	Rutgers	2003	Texas Christian Univ.	BA/BS	N
Full	Ling	Sociocultural	Univ. Texas Austin	2005	Texas State Univ. San Marcos	PhD	N
Associate	Arch	Archaeology	Harvard	1991	Texas State Univ. San Marcos	PhD	N
Full	Arch	Archaeology	SMU	1991	Texas State Univ. San Marcos	PhD	N
Associate	Cult	Sociocultural	Univ. Washington	2010	Texas State Univ. San Marcos	PhD	N
Full	Arch	Archaeology	UC Santa Barbara	2000	Texas State Univ. San Marcos	PhD	N
Full	Bio	Biological	Univ. Texas Austin	1996	Texas State Univ. San Marcos	PhD	N
Full	Arch	Archaeology	SMU	1981	Texas State Univ. San Marcos	PhD	N
Associate	Bioarch	Biological	Univ. Tennessee Knoxville	2011	Texas State Univ. San Marcos	PhD	N
Associate	Cult	Sociocultural	Stanford	1996	Texas State Univ. San Marcos	PhD	N
Associate	Arch	Archaeology	Univ. New Mexico	2008	Texas State Univ. San Marcos	PhD	N
Full	Cult	Sociocultural	Rice	1983	Texas State Univ. San Marcos	PhD	N
Full	Bio	Biological	Univ. Illinois Urbana Champaign	1999	Texas State Univ. San Marcos	PhD	N
Full	Arch	Archaeology	Univ. Texas Austin	1994	Texas State Univ. San Marcos	PhD	N
Full	Arch	Archaeology	Univ. Texas Austin	1994	Texas State Univ. San Marcos	PhD	N
Full	Bio	Biological	Univ. Tennessee Knoxville	2006	Texas State Univ. San Marcos	PhD	N
Associate	Ling	Sociocultural	Univ. Arizona	2006	Texas State Univ. San Marcos	PhD	N
Full	Cult	Sociocultural	Syracuse Univ.	1987	Texas State Univ. San Marcos	PhD	N
Full	Bio	Biological	Univ. Tennessee Knoxville	2001	Texas State Univ. San Marcos	PhD	N
Assistant	Bio	Biological	Arizona State Univ.	2017	Texas Tech Univ.	MA/MS	N
Associate	Bio	Biological	Univ. Tennessee Knoxville	2004	Texas Tech Univ.	MA/MS	N
Assistant	Cult	Sociocultural	Indiana Univ. Bloomington	2010	Texas Tech Univ.	MA/MS	N
Associate	Arch	Archaeology	Univ. Texas Austin	1996	Texas Tech Univ.	MA/MS	N
Associate	Cult	Sociocultural	Univ. Oklahoma	2011	Texas Tech Univ.	MA/MS	N
Assistant	Bioarch	Biological	Arizona State Univ.	2015	Texas Tech Univ.	MA/MS	N
Associate	Arch	Archaeology	Univ. Texas Austin	2000	Texas Tech Univ.	MA/MS	N
Full	Ling	Sociocultural	Univ. Texas Austin	1987	Texas Tech Univ.	MA/MS	N
Associate	Cult	Sociocultural	Yale	2009	Trinity College	BA/BS	N
Assistant	Cult	Sociocultural	Univ. Illinois Urbana Champaign	2013	Trinity College	BA/BS	N
Full	Cult	Sociocultural	CUNY	1979	Trinity College	BA/BS	N
Associate	Cult	Sociocultural	Univ. Michigan	1999	Trinity College	BA/BS	N
Full	Bio	Biological	UC Berkeley/UCSF	1987	Trinity College	BA/BS	N
Full	Arch	Archaeology	UC Riverside	1998	Trinity Univ.	BA/BS	N
Associate	Cult	Sociocultural	UC Berkeley	2010	Trinity Univ.	BA/BS	N
Full	Cult	Sociocultural	Harvard	1987	Trinity Univ.	BA/BS	N
Full	Cult	Sociocultural	Univ. Arizona	1988	Trinity Univ.	BA/BS	N
Full	Arch	Archaeology	SMU	1997	Truman State	BA/BS	N
Associate	Cult	Sociocultural	NYU	2006	Tufts Univ.	BA/BS	N
Assistant	Cult	Sociocultural	Univ. Chicago	2013	Tufts Univ.	BA/BS	N
Assistant	Cult	Sociocultural	Univ. Chicago	2013	Tufts Univ.	BA/BS	N
Assistant	Cult	Sociocultural	Univ. Chicago	2013	Tufts Univ.	BA/BS	N
Assistant	Bio	Biological	Harvard	2009	Tufts Univ.	BA/BS	N
Full	Cult	Sociocultural	Princeton	2003	Tufts Univ.	BA/BS	N
Assistant	Cult	Sociocultural	UC Irvine	2015	Tufts Univ.	BA/BS	N
Associate	Cult	Sociocultural	International	1982	Tufts Univ.	BA/BS	N	London School Economics
Assistant	Cult	Sociocultural	Univ. Texas Austin	2016	Tulane	PhD	N
Full	Cult	Sociocultural	Columbia	1984	Tulane	PhD	N
Assistant	Ling	Sociocultural	Tulane	2009	Tulane	PhD	N
Full	Bio	Biological	Univ. New Mexico	1995	Tulane	PhD	N
Full	Bio	Biological	International	2001	Tulane	PhD	N	Alberta
Full	Cult	Sociocultural	Univ. Chicago	1982	Tulane	PhD	N
Full	Ling	Sociocultural	Univ. Chicago	1982	Tulane	PhD	N
Associate	Arch	Archaeology	Univ. Iowa	2006	Tulane	PhD	N
Assistant	Cult	Sociocultural	Harvard	2014	Tulane	PhD	N
Assistant	Arch	Archaeology	Arizona State Univ.	2010	Tulane	PhD	N
Assistant	Arch	Archaeology	Yale	2012	Tulane	PhD	N
Full	Ling	Sociocultural	International	1995	Tulane	PhD	N	BC
Full	Arch	Archaeology	Univ. North Carolina Chapel Hill	2004	Tulane	PhD	N
Associate	Cult	Sociocultural	Cornell	2005	Tulane	PhD	N
Full	Bioarch	Biological	UC Los Angeles	1987	Tulane	PhD	N
Assistant	Ling	Sociocultural	International	2004	Tulane	PhD	N	Calgary
Associate	Bioarch	Biological	International	2001	UC Berkeley	PhD	N	Toronto
Full	Cult	Sociocultural	Univ. Chicago	1981	UC Berkeley	PhD	N
Full	Cult	Sociocultural	Harvard	1992	UC Berkeley	PhD	N
Full	Bio	Biological	Harvard	1987	UC Berkeley	PhD	N
Full	Cult	Sociocultural	Univ. Chicago	1992	UC Berkeley	PhD	N
Associate	Cult	Sociocultural	NYU	2005	UC Berkeley	PhD	N
Assistant	Cult	Sociocultural	Cornell	2011	UC Berkeley	PhD	N
Full	Arch	Archaeology	International	1996	UC Berkeley	PhD	N	McGill
Full	Arch	Archaeology	Univ. Chicago	1983	UC Berkeley	PhD	N
Full	Arch	Archaeology	UC Los Angeles	1983	UC Berkeley	PhD	N
Associate	Cult	Sociocultural	UC Santa Cruz	2000	UC Berkeley	PhD	N
Associate	Cult	Sociocultural	Johns Hopkins	1999	UC Berkeley	PhD	N
Full	Cult	Sociocultural	Yale	1986	UC Berkeley	PhD	N
Full	Arch	Archaeology	Univ. Illinois Urbana Champaign	1985	UC Berkeley	PhD	N
Full	Arch	Archaeology	Arizona State Univ.	1981	UC Berkeley	PhD	N
Full	Cult	Sociocultural	International	1995	UC Berkeley	PhD	N	London
Assistant	Arch	Archaeology	International	2005	UC Berkeley	PhD	N	Toronto
Associate	Cult	Sociocultural	Stanford	1995	UC Berkeley	PhD	N
Full	Cult	Sociocultural	Radcliffe	1961	UC Berkeley	PhD	N
Full	Cult	Sociocultural	Yale	2001	UC Berkeley	PhD	N
Full	Cult	Sociocultural	Columbia	1982	UC Berkeley	PhD	N
Full	Cult	Sociocultural	Princeton	1991	UC Berkeley	PhD	N
Full	Cult	Sociocultural	Univ. Chicago	1970	UC Berkeley	PhD	N
Assistant	Arch	Archaeology	UC Santa Cruz	2009	UC Berkeley	PhD	N
Assistant	Cult	Sociocultural	Columbia	2013	UC Berkeley	PhD	N
Assistant	Arch	Archaeology	Univ. Arizona	2017	UC Berkeley	PhD	N
Full	Arch	Archaeology	UC Los Angeles	1994	UC Berkeley	PhD	N
Associate	Ling	Sociocultural	Duke	1997	UC Berkeley	PhD	N
Full	Cult	Sociocultural	Univ. Wisconsin Madison	1996	UC Davis	PhD	N
Assistant	Bio	Biological	International	2006	UC Davis	PhD	N	Montpellier
Associate	Cult	Sociocultural	UC Santa Cruz	2003	UC Davis	PhD	N
Associate	Bio	Biological	Harvard	2008	UC Davis	PhD	N
Full	Arch	Archaeology	Univ. Missouri Columbia	2001	UC Davis	PhD	N
Full	Cult	Sociocultural	UC Santa Cruz	1995	UC Davis	PhD	N
Full	Arch	Archaeology	UC Santa Barbara	2001	UC Davis	PhD	N
Associate	Cult	Sociocultural	UC Berkeley	2007	UC Davis	PhD	N
Associate	Cult	Sociocultural	UC Berkeley	2006	UC Davis	PhD	N
Assistant	Arch	Archaeology	Univ. Arizona	2014	UC Davis	PhD	N
Associate	Bio	Biological	Stanford	2009	UC Davis	PhD	N
Full	Bio	Biological	UC Davis	1990	UC Davis	PhD	N
Assistant	Cult	Sociocultural	Univ. Chicago	2013	UC Davis	PhD	N
Full	Cult	Sociocultural	Princeton	1996	UC Davis	PhD	N
Assistant	Cult	Sociocultural	Columbia	2016	UC Davis	PhD	N
Assistant	Ling	Sociocultural	UC Los Angeles	2012	UC Davis	PhD	N
Associate	Cult	Sociocultural	Stanford	1997	UC Davis	PhD	N
Full	Cult	Sociocultural	Univ. Chicago	2002	UC Davis	PhD	N
Full	Cult	Sociocultural	International	1995	UC Davis	PhD	N	Delhi
Full	Bio	Biological	Stanford	2002	UC Davis	PhD	N
Full	Bio	Biological	Stanford	2002	UC Davis	PhD	N
Full	Cult	Sociocultural	Cornell	1998	UC Davis	PhD	N
Associate	Arch	Archaeology	International	2012	UC Davis	PhD	N	Leiden
Assistant	Cult	Sociocultural	Yale	2017	UC Irvine	PhD	N
Full	Cult	Sociocultural	Stanford	2000	UC Irvine	PhD	N
Full	Cult	Sociocultural	Northwestern Univ.	1985	UC Irvine	PhD	N
Full	Cult	Sociocultural	Stanford	1982	UC Irvine	PhD	N
Associate	Bio	Biological	Harvard	1993	UC Irvine	PhD	N
Full	Cult	Sociocultural	Rice	1993	UC Irvine	PhD	N
Full	Cult	Sociocultural	CUNY	1985	UC Irvine	PhD	N
Associate	Cult	Sociocultural	NYU	2006	UC Irvine	PhD	N
Assistant	Cult	Sociocultural	Univ. Michigan	2013	UC Irvine	PhD	N
Full	Cult	Sociocultural	Stanford	2003	UC Irvine	PhD	N
Associate	Cult	Sociocultural	UC Berkeley	2009	UC Irvine	PhD	N
Associate	Cult	Sociocultural	NYU	2006	UC Irvine	PhD	N
Full	Cult	Sociocultural	Harvard	1976	UC Irvine	PhD	N
Associate	Cult	Sociocultural	Harvard	2008	UC Irvine	PhD	N
Full	Cult	Sociocultural	Stanford	1994	UC Irvine	PhD	N
Associate	Ling	Sociocultural	UC Los Angeles	2008	UC Irvine	PhD	N
Assistant	Cult	Sociocultural	UC Berkeley	2012	UC Irvine	PhD	N
Associate	Cult	Sociocultural	Rice	2010	UC Irvine	PhD	N
Associate	Cult	Sociocultural	Rice	2004	UC Irvine	PhD	N
Associate	Cult	Sociocultural	UC Berkeley	1996	UC Irvine	PhD	N
Associate	Cult	Sociocultural	Univ. Texas Austin	2009	UC Irvine	PhD	N
Assistant	Arch	Archaeology	Univ. Chicago	2006	UC Irvine	PhD	N
Associate	Cult	Sociocultural	Columbia	2002	UC Irvine	PhD	N
Associate	Cult	Sociocultural	Stanford	2002	UC Irvine	PhD	N
Associate	Arch	Archaeology	Univ. Hawaii Manoa	2010	UC Los Angeles	PhD	N
Assistant	Cult	Sociocultural	Univ. Texas Austin	2011	UC Los Angeles	PhD	N
Full	Ling	Sociocultural	Stanford	2003	UC Los Angeles	PhD	N
Associate	Cult	Sociocultural	Stanford	2011	UC Los Angeles	PhD	N
Full	Bio	Biological	UC Santa Barbara	1999	UC Los Angeles	PhD	N
Associate	Bio	Biological	Penn State	2008	UC Los Angeles	PhD	N
Associate	Cult	Sociocultural	Univ. Arizona	2006	UC Los Angeles	PhD	N
Full	Arch	Archaeology	Univ. Arizona	1999	UC Los Angeles	PhD	N
Assistant	Bio	Biological	International	2009	UC Los Angeles	PhD	N	St Andrews
Associate	Cult	Sociocultural	NYU	2004	UC Los Angeles	PhD	N
Full	Arch	Archaeology	Penn State	2008	UC Los Angeles	PhD	N
Associate	Ling	Sociocultural	Univ. Chicago	2009	UC Los Angeles	PhD	N	Linguistics PhD
Full	Bio	Biological	UC San Diego	1995	UC Los Angeles	PhD	N
Full	Cult	Sociocultural	Univ. Chicago	1985	UC Los Angeles	PhD	N	Behavioral Scienes PhD
Assistant	Bio	Biological	International	2013	UC Los Angeles	PhD	N	Cambridge
Full	Cult	Sociocultural	Duke	1982	UC Los Angeles	PhD	N	Psychology PhD
Full	Cult	Sociocultural	Stanford	1988	UC Los Angeles	PhD	N	Engineering-Economic Systems PhD
Full	Cult	Sociocultural	Harvard	1990	UC Los Angeles	PhD	N
Full	Cult	Sociocultural	UC San Diego	1984	UC Los Angeles	PhD	N
Full	Ling	Sociocultural	Indiana Univ. Bloomington	1977	UC Los Angeles	PhD	N
Full	Arch	Archaeology	Univ. Michigan	1995	UC Los Angeles	PhD	N
Full	Cult	Sociocultural	Rochester	1978	UC Los Angeles	PhD	N
Associate	Bio	Biological	Univ. Wisconsin Madison	2001	UC Los Angeles	PhD	N
Full	Cult	Sociocultural	Univ. Washington	1993	UC Los Angeles	PhD	N
Full	Ling	Sociocultural	Stanford	1997	UC Los Angeles	PhD	N	Linguistics PhD
Associate	Arch	Archaeology	Univ. Michigan	2008	UC Los Angeles	PhD	N
Associate	Cult	Sociocultural	CUNY	1990	UC Los Angeles	PhD	N
Full	Bio	Biological	Univ. Michigan	1995	UC Los Angeles	PhD	N
Associate	Cult	Sociocultural	Univ. Texas Austin	2002	UC Los Angeles	PhD	N
Full	Bio	Biological	Univ. Washington	2008	UC Los Angeles	PhD	N
Associate	Arch	Archaeology	Arizona State Univ.	2007	UC Los Angeles	PhD	N
Full	Cult	Sociocultural	UC Berkeley	1985	UC Los Angeles	PhD	N
Full	Arch	Archaeology	Univ. Michigan	1997	UC Los Angeles	PhD	N
Full	Cult	Sociocultural	UC Los Angeles	2005	UC Los Angeles	PhD	N
Assistant	Bio	Biological	Harvard	2010	UC Los Angeles	PhD	N
Full	Cult	Sociocultural	Harvard	1993	UC Los Angeles	PhD	N
Full	Arch	Archaeology	Univ. Pennsylvania	1977	UC Merced	PhD	N
Associate	Cult	Sociocultural	UC Berkeley	2004	UC Merced	PhD	N
Full	Arch	Archaeology	UC Berkeley	2002	UC Merced	PhD	N
Assistant	Cult	Sociocultural	International	2011	UC Merced	PhD	N	Bologna
Associate	Arch	Archaeology	SUNY Buffalo	2006	UC Merced	PhD	N
Associate	Cult	Sociocultural	UC Berkeley	1993	UC Merced	PhD	N
Full	Cult	Sociocultural	Univ. Minnesota Minneapolis	2002	UC Merced	PhD	N
Assistant	Cult	Sociocultural	Emory	2019	UC Merced	PhD	N
Full	Bio	Biological	UC Santa Barbara	2003	UC Merced	PhD	N
Assistant	Bioarch	Biological	Univ. North Carolina Chapel Hill	2013	UC Riverside	PhD	N
Assistant	Bioarch	Biological	Harvard	2014	UC Riverside	PhD	N
Associate	Cult	Sociocultural	Boston Univ.	2003	UC Riverside	PhD	N
Assistant	Cult	Sociocultural	Univ. Illinois Urbana Champaign	2013	UC Riverside	PhD	N
Full	Bio	Biological	Univ. Michigan	1999	UC Riverside	PhD	N
Full	Cult	Sociocultural	UC Irvine	1999	UC Riverside	PhD	N
Full	Cult	Sociocultural	UC Riverside	1976	UC Riverside	PhD	N
Assistant	Ling	Sociocultural	NYU	2015	UC Riverside	PhD	N
Full	Cult	Sociocultural	Univ. Washington	1987	UC Riverside	PhD	N
Assistant	Cult	Sociocultural	UC Los Angeles	2007	UC Riverside	PhD	N
Full	Cult	Sociocultural	UC Berkeley	1991	UC Riverside	PhD	N
Associate	Cult	Sociocultural	UC Irvine	2004	UC Riverside	PhD	N
Full	Arch	Archaeology	SMU	2000	UC Riverside	PhD	N
Assistant	Arch	Archaeology	Harvard	2014	UC Riverside	PhD	N
Assistant	Bio	Biological	Univ. South Florida	2012	UC Riverside	PhD	N
Full	Arch	Archaeology	Yale	1988	UC Riverside	PhD	N
Assistant	Arch	Archaeology	Univ. Arizona	2014	UC Riverside	PhD	N
Full	Cult	Sociocultural	UC San Diego	1999	UC Riverside	PhD	N
Full	Arch	Archaeology	Univ. Chicago	1986	UC San Diego	PhD	N
Full	Arch	Archaeology	Tulane	1996	UC San Diego	PhD	N
Associate	Cult	Sociocultural	Cornell	1991	UC San Diego	PhD	N
Full	Cult	Sociocultural	Duke	1980	UC San Diego	PhD	N
Assistant	Bio	Biological	Univ. Washington	2016	UC San Diego	PhD	N
Full	Bio	Biological	International	1998	UC San Diego	PhD	N	Basal
Assistant	Cult	Sociocultural	UC Los Angeles	2014	UC San Diego	PhD	N
Full	Arch	Archaeology	Univ. Chicago	1989	UC San Diego	PhD	N
Associate	Arch	Archaeology	Harvard	2013	UC San Diego	PhD	N
Associate	Cult	Sociocultural	Univ. Chicago	2009	UC San Diego	PhD	N
Full	Ling	Sociocultural	Harvard	1972	UC San Diego	PhD	N
Assistant	Cult	Sociocultural	Emory	2014	UC San Diego	PhD	N
Full	Cult	Sociocultural	UC Los Angeles	1984	UC San Diego	PhD	N
Assistant	Cult	Sociocultural	Emory	2015	UC San Diego	PhD	N
Assistant	Cult	Sociocultural	Emory	2015	UC San Diego	PhD	N
Full	Arch	Archaeology	International	1981	UC San Diego	PhD	N	Sheffied
Associate	Bio	Biological	Univ. Florida	2010	UC San Diego	PhD	N
Full	Cult	Sociocultural	UC San Diego	1987	UC San Diego	PhD	N
Associate	Cult	Sociocultural	Univ. Michigan	2004	UC San Diego	PhD	N
Full	Cult	Sociocultural	UC Berkeley	2001	UC San Diego	PhD	N
Assistant	Arch	Archaeology	International	2011	UC San Diego	PhD	N	CL
Full	Bio	Biological	Univ. Iowa	1994	UC San Diego	PhD	N
Full	Bioarch	Biological	UC Berkeley	1976	UC San Diego	PhD	N
Assistant	Cult	Sociocultural	Cornell	2013	UC San Diego	PhD	N
Associate	Cult	Sociocultural	Univ. Chicago	2009	UC San Diego	PhD	N
Full	Arch	Archaeology	Harvard	2006	UC Santa Barbara	PhD	N
Assistant	Bio	Biological	Wayne State	2013	UC Santa Barbara	PhD	N
Assistant	Bio	Biological	Columbia	2011	UC Santa Barbara	PhD	N
Full	Bio	Biological	Harvard	1978	UC Santa Barbara	PhD	N
Full	Bio	Biological	Univ. New Mexico	2000	UC Santa Barbara	PhD	N
Full	Cult	Sociocultural	Univ. Pennsylvania	1990	UC Santa Barbara	PhD	N
Full	Cult	Sociocultural	UC Los Angeles	1983	UC Santa Barbara	PhD	N
Associate	Cult	Sociocultural	Univ. Florida	2011	UC Santa Barbara	PhD	N
Full	Arch	Archaeology	UC Santa Barbara	1998	UC Santa Barbara	PhD	N
Assistant	Bioarch	Biological	Vanderbilt	2012	UC Santa Barbara	PhD	N
Assistant	Bio	Biological	International	2009	UC Santa Barbara	PhD	N	CL
Associate	Arch	Archaeology	UC Santa Barbara	2004	UC Santa Barbara	PhD	N
Associate	Cult	Sociocultural	UC Santa Barbara	1980	UC Santa Barbara	PhD	N
Assistant	Cult	Sociocultural	Univ. Michigan	2016	UC Santa Barbara	PhD	N
Full	Bio	Biological	Harvard	1989	UC Santa Barbara	PhD	N
Full	Arch	Archaeology	UC Los Angeles	1993	UC Santa Barbara	PhD	N
Full	Arch	Archaeology	Univ. North Carolina Chapel Hill	2003	UC Santa Barbara	PhD	N
Full	Cult	Sociocultural	New School of Social Research	2001	UC Santa Barbara	PhD	N
Associate	Arch	Archaeology	Univ. North Carolina Chapel Hill	2005	UC Santa Barbara	PhD	N
Associate	Cult	Sociocultural	Univ. Texas Austin	2000	UC Santa Cruz	PhD	N
Full	Cult	Sociocultural	Harvard	2000	UC Santa Cruz	PhD	N
Full	Cult	Sociocultural	UC Berkeley/UCSF	NA	UC Santa Cruz	PhD	N
Associate	Arch	Archaeology	UC Berkeley	2007	UC Santa Cruz	PhD	N
Associate	Bio	Biological	International	2008	UC Santa Cruz	PhD	N	Goettingen
Associate	Cult	Sociocultural	Univ. Chicago	2006	UC Santa Cruz	PhD	N
Full	Arch	Archaeology	Harvard	1988	UC Santa Cruz	PhD	N
Assistant	Cult	Sociocultural	Cornell	2015	UC Santa Cruz	PhD	N
Associate	Cult	Sociocultural	Yale	2004	UC Santa Cruz	PhD	N
Associate	Arch	Archaeology	UC Los Angeles	2003	UC Santa Cruz	PhD	N
Associate	Cult	Sociocultural	UC Santa Cruz	2006	UC Santa Cruz	PhD	N
Assistant	Bio	Biological	International	2012	UC Santa Cruz	PhD	N	Leiden
Full	Cult	Sociocultural	Stanford	1999	UC Santa Cruz	PhD	N
Assistant	Arch	Archaeology	UC Berkeley	2010	UC Santa Cruz	PhD	N
Assistant	Cult	Sociocultural	Univ. Pennsylvania	2017	UC Santa Cruz	PhD	N
Full	Cult	Sociocultural	Stanford	1984	UC Santa Cruz	PhD	N
Assistant	Cult	Sociocultural	UC Berkeley	2015	UC Santa Cruz	PhD	N
Assistant	Ling	Sociocultural	UC Santa Barbara	2016	UMass Amherst	PhD	N
Associate	Arch	Archaeology	UC Berkeley	2003	UMass Amherst	PhD	N
Assistant	Cult	Sociocultural	Harvard	2012	UMass Amherst	PhD	N
Full	Arch	Archaeology	Univ. Texas Austin	2004	UMass Amherst	PhD	N
Full	Cult	Sociocultural	UC Santa Cruz	1999	UMass Amherst	PhD	N
Full	Cult	Sociocultural	Cornell	2000	UMass Amherst	PhD	N
Full	Bio	Biological	Columbia	1999	UMass Amherst	PhD	N
Associate	Cult	Sociocultural	Univ. Texas Austin	2004	UMass Amherst	PhD	N
Associate	Bio	Biological	Stony Brook	2006	UMass Amherst	PhD	N
Full	Cult	Sociocultural	Univ. Arizona	1999	UMass Amherst	PhD	N
Full	Bio	Biological	UMass Amherst	1987	UMass Amherst	PhD	N
Associate	Cult	Sociocultural	UMass Amherst	2006	UMass Amherst	PhD	N
Full	Bio	Biological	SUNY Albany	1991	UMass Amherst	PhD	N
Assistant	Arch	Archaeology	Univ. Chicago	2019	UMass Amherst	PhD	N
Full	Cult	Sociocultural	UC Berkeley	1987	UMass Amherst	PhD	N
Full	Cult	Sociocultural	UC San Diego	1988	Union College	BA/BS	N
Assistant	Cult	Sociocultural	Univ. Virginia	2015	Union College	BA/BS	N
Full	Cult	Sociocultural	Stanford	2013	Union College	BA/BS	N
Associate	Cult	Sociocultural	International	2005	Union College	BA/BS	N	Cambridge
Assistant	Arch	Archaeology	UC Berkeley	2015	Univ. Alabama	PhD	N
Full	Arch	Archaeology	CUNY	1991	Univ. Alabama	PhD	N
Full	Arch	Archaeology	Brown	1979	Univ. Alabama	PhD	N
Assistant	Arch	Archaeology	UC Berkeley	2017	Univ. Alabama	PhD	N
Full	Bio	Biological	Emory	2006	Univ. Alabama	PhD	N
Full	Cult	Sociocultural	UC San Diego	1996	Univ. Alabama	PhD	N
Assistant	Cult	Sociocultural	Washington State Univ.	2016	Univ. Alabama	PhD	N
Assistant	Bio	Biological	Oregon State	2019	Univ. Alabama	PhD	N
Full	Bio	Biological	Indiana Univ. Bloomington	1996	Univ. Alabama	PhD	N
Assistant	Arch	Archaeology	Univ. Alabama	2009	Univ. Alabama	PhD	N
Full	Bio	Biological	UC Los Angeles	1996	Univ. Alabama	PhD	N
Associate	Bio	Biological	SUNY Albany	2009	Univ. Alabama	PhD	N
Assistant	Bio	Biological	Case Western Reserve Univ.	2013	Univ. Alabama	PhD	N
Full	Bio	Biological	Indiana Univ. Bloomington	1999	Univ. Alabama	PhD	N
Assistant	Bio	Biological	UC Los Angeles	2011	Univ. Alabama	PhD	N
Assistant	Arch	Archaeology	Harvard	2008	Univ. Alabama	PhD	N
Full	Arch	Archaeology	Tulane	1999	Univ. Alabama Birmingham	MA/MS	N
Full	Cult	Sociocultural	Indiana Univ. Bloomington	1986	Univ. Alabama Birmingham	MA/MS	N
Assistant	Cult	Sociocultural	Univ. Connecticut	2018	Univ. Alabama Birmingham	MA/MS	N
Associate	Cult	Sociocultural	Columbia	1995	Univ. Alabama Birmingham	MA/MS	N
Assistant	Arch	Archaeology	Rutgers	2011	Univ. Alabama Birmingham	MA/MS	N
Associate	Arch	Archaeology	International	1998	Univ. Alabama Birmingham	MA/MS	N	Toronto
Full	Arch	Archaeology	International	2005	Univ. Alabama Birmingham	MA/MS	N	Cambridge
Associate	Cult	Sociocultural	International	2006	Univ. Alabama Birmingham	MA/MS	N	Zurch
Associate	Cult	Sociocultural	Emory	1996	Univ. Alabama Birmingham	MA/MS	N
Full	Ling	Sociocultural	International	1983	Univ. Alaska Anchorage	MA/MS	N	McMaster
Assistant	Cult	Sociocultural	International	2013	Univ. Alaska Anchorage	MA/MS	N	McMaster
Associate	Ling	Sociocultural	Oregon State	1999	Univ. Alaska Anchorage	MA/MS	N
Associate	Arch	Archaeology	Univ. Nevada Las Vegas	1991	Univ. Alaska Anchorage	MA/MS	N
Associate	Bioarch	Biological	Arizona State Univ.	2013	Univ. Alaska Anchorage	MA/MS	N
Assistant	Cult	Sociocultural	UC Berkeley	2008	Univ. Alaska Anchorage	MA/MS	N
Assistant	Arch	Archaeology	Univ. Michigan	2009	Univ. Alaska Fairbanks	PhD	N
Assistant	Cult	Sociocultural	Univ. Kentucky	2004	Univ. Alaska Fairbanks	PhD	N
Associate	Bio	Biological	Univ. Oregon	1991	Univ. Alaska Fairbanks	PhD	N
Associate	Bio	Biological	Southern Illinois Carbondale	2001	Univ. Alaska Fairbanks	PhD	N
Full	Cult	Sociocultural	Univ. Chicago	1990	Univ. Alaska Fairbanks	PhD	N
Assistant	Cult	Sociocultural	Univ. Alaska Fairbanks	2007	Univ. Alaska Fairbanks	PhD	N
Associate	Cult	Sociocultural	International	2005	Univ. Alaska Fairbanks	PhD	N	Practical School Higher Studies France
Full	Arch	Archaeology	Univ. Alaska Fairbanks	2005	Univ. Alaska Fairbanks	PhD	N
Assistant	Arch	Archaeology	Univ. Arizona	2013	Univ. Alaska Fairbanks	PhD	N
Associate	Cult	Sociocultural	International	2003	Univ. Arizona	PhD	N
Full	Cult	Sociocultural	Univ. Michigan	1994	Univ. Arizona	PhD	N
Associate	Cult	Sociocultural	Univ. Arizona	1996	Univ. Arizona	PhD	N
Associate	Arch	Archaeology	International	1999	Univ. Arizona	PhD	N	Cambridge
Assistant	Cult	Sociocultural	UC Santa Barbara	2012	Univ. Arizona	PhD	N
Full	Arch	Archaeology	Univ. New Mexico	1993	Univ. Arizona	PhD	N
Full	Cult	Sociocultural	Univ. Arizona	1981	Univ. Arizona	PhD	N
Associate	Arch	Archaeology	Univ. Michigan	2003	Univ. Arizona	PhD	N
Full	Cult	Sociocultural	UC Berkeley	1993	Univ. Arizona	PhD	N
Full	Cult	Sociocultural	Univ. Michigan	1978	Univ. Arizona	PhD	N
Associate	Arch	Archaeology	Univ. Cincinnati	2002	Univ. Arizona	PhD	N
Full	Arch	Archaeology	Univ. Colorado Boulder	1982	Univ. Arizona	PhD	N
Full	Arch	Archaeology	Vanderbilt	1995	Univ. Arizona	PhD	N
Full	Arch	Archaeology	Yale	1990	Univ. Arizona	PhD	N
Full	Arch	Archaeology	Univ. New Mexico	1990	Univ. Arizona	PhD	N
Assistant	Cult	Sociocultural	UC Berkeley	2013	Univ. Arizona	PhD	N
Assistant	Bio	Biological	Duke	2012	Univ. Arizona	PhD	N
Full	Arch	Archaeology	Univ. New Mexico	1989	Univ. Arizona	PhD	N
[truncated: 1,195 more rows]

## Sheet: Removed
Rank	Subfield	Sum.Subfield	Grad.Inst	Grad.YR	Employment.Inst	HighestdegreeEmpInst	Outside	Comment	Removed
Associate	Cult	Sociocultural	International	2003	International Eastern Univ.	BA/BS	Y	Global Studies	International Employer
Full	Cult	Sociocultural	UC San Diego	1986	International Eastern Univ.	BA/BS	Y	Global Studies	International Employer
Full	Geo	Geo	UC Berkeley	1996	Univ. Minnesota Minneapolis	PhD	Y	Wildland Resource PhD outside anthro dept	Not Anthro Instructor
Full	Cult	Sociocultural	Univ. Iowa	1993	Univ. Minnesota Minneapolis	PhD	Y	History PhD; outside anthro dept	Not in Anthro Dept
Assistant	Cult	Sociocultural	NA	NA	Univ. Notre Dame	PhD	Y	MA only; Outside Anthro Dept	Not in Anthro Dept
Assistant	Ling	Sociocultural	Georgetown Univ.	2015	American Univ.	PhD	Y	Outside Anthro Dept; Linguistics PhD	Not in Anthro Dept
Associate	Cult	Sociocultural	UC Berkeley	2005	American Univ.	PhD	Y	Other	Not in Anthro Dept
Assistant	Cult	Sociocultural	Univ. Arizona	2011	American Univ.	PhD	Y	Outside Anthro Dept	Not in Anthro Dept
Associate	Cult	Sociocultural	Univ. Chicago	1999	American Univ.	PhD	Y	Other	Not in Anthro Dept
Admin	Cult	Sociocultural	Temple	2009	Applacian State Univ.	BA/BS	Y	Administration	Not in Anthro Dept
Associate	Cult	Sociocultural	Univ. Arizona	2012	Applacian State Univ.	BA/BS	Y	Outside Anthro Dept	Not in Anthro Dept
Associate	Cult	Sociocultural	Univ. Florida	2005	Applacian State Univ.	BA/BS	Y	Outside Anthro Dept	Not in Anthro Dept
Full	Cult	Sociocultural	Univ. Florida	1985	Applacian State Univ.	BA/BS	Y	Outside Anthro Dept	Not in Anthro Dept
Assistant	Arch	Archaeology	Penn State	2011	Baylor	BA/BS	Y	Outside Anthro Dept	Not in Anthro Dept
Full	Arch	Archaeology	Texas A&M	1996	Baylor	BA/BS	Y	Outside Anthro Dept	Not in Anthro Dept
Assistant	Arch	Archaeology	UC Los Angeles	2010	Baylor	BA/BS	Y	Outside Anthro Dept	Not in Anthro Dept
Assistant	Cult	Sociocultural	Harvard	2008	Boston Univ. Medical School	MA/MS	Y	Medical N	Not in Anthro Dept
Full	Cult	Sociocultural	Harvard	1996	Boston Univ. Medical School	MA/MS	Y	Medical N	Not in Anthro Dept
Assistant	Cult	Sociocultural	Princeton	2011	Boston Univ. Medical School	MA/MS	Y	Outside Anthro Dept	Not in Anthro Dept
Associate	Cult	Sociocultural	UC Los Angeles	1988	Boston Univ. Medical School	MA/MS	Y	Outside Anthro Dept	Not in Anthro Dept
Assistant	Cult	Sociocultural	Univ. Connecticut	2014	Boston Univ. Medical School	MA/MS	Y	Medical N	Not in Anthro Dept
Associate	Cult	Sociocultural	Cornell	1994	Brandeis	BA/BS	Y	Outside Anthro Dept	Not in Anthro Dept
Associate	Cult	Sociocultural	Univ. Florida	1998	Brandeis	BA/BS	Y	Outside Anthro Dept	Not in Anthro Dept
Assistant	Cult	Sociocultural	Brown	2010	Brown	PhD	Y	Ethnic Studies	Not in Anthro Dept
Full	Arch	Archaeology	International	1981	Brown	PhD	Y	Southampton; Classics Dept	Not in Anthro Dept
Associate	Cult	Sociocultural	Univ. Texas Austin	2005	Brown	PhD	Y	Africana	Not in Anthro Dept
Full	Bio	Biological	Yale	1984	Brown	PhD	Y	Epidemiology	Not in Anthro Dept
Full	Arch	Archaeology	Columbia	1973	Bryn Mawr	BA/BS	Y	Outside Anthro Dept	Not in Anthro Dept
Full	Cult	Sociocultural	John Hopkins	1983	Bryn Mawr	BA/BS	Y	Outside Anthro Dept	Not in Anthro Dept
Assistant	Cult	Sociocultural	Cornell	2015	Bucknell	BA/BS	Y	Latin American Studies	Not in Anthro Dept
Full	Cult	Sociocultural	Univ. Michigan	1999	Bucknell	BA/BS	Y	Gender Studies	Not in Anthro Dept
Admin	Cult	Sociocultural	UC Los Angeles	1999	California State Northridge	MA/MS	Y	Undergraduate Studies	Not in Anthro Dept
Full	Arch	Archaeology	UC Riverside	2017	California State San Bernadino	BA/BS	Y	Outside Anthro Dept	Not in Anthro Dept
Full	Bio	Biological	Univ. Wisconsin Madison	1996	Central Michigan Univ.	BA/BS	Y	Administration	Not in Anthro Dept
Associate	Ling	Sociocultural	Univ. Hawaii Manoa	NA	Clemson	BA/BS	Y	Outside Anthro Dept	Not in Anthro Dept
Associate	Ling	Sociocultural	Arizona State Univ.	1993	Colby	BA/BS	Y	East Asian	Not in Anthro Dept
Assistant	Cult	Sociocultural	Case Western Reserve Univ.	2012	Colby	BA/BS	Y	Global Studies	Not in Anthro Dept
Associate	Cult	Sociocultural	Columbia	1998	Colby	BA/BS	Y	East Asian	Not in Anthro Dept
Associate	Cult	Sociocultural	Harvard	2007	Colby	BA/BS	Y	Global Studies	Not in Anthro Dept
Assistant	Ling	Sociocultural	Univ. Texas Austin	2002	College New Jersey	BA/BS	Y	Outside Anthro Dept	Not in Anthro Dept
Assistant	Cult	Sociocultural	Columbia	2013	Colorado College	BA/BS	Y	Asian Studies	Not in Anthro Dept
Assistant	Cult	Sociocultural	Columbia	2011	Colorado College	BA/BS	Y	Gender	Not in Anthro Dept
Full	Cult	Sociocultural	Univ. Illinois Urbana Champaign	1990	Colorado College	BA/BS	Y	Music	Not in Anthro Dept
Assistant	Cult	Sociocultural	Univ. Michigan	2013	Colorado College	BA/BS	Y	History	Not in Anthro Dept
Associate	Cult	Sociocultural	Univ. Texas Austin	2011	Colorado College	BA/BS	Y	Southwest Studies	Not in Anthro Dept
Full	Arch	Archaeology	Harvard	1983	Depaul	BA/BS	Y	Law	Not in Anthro Dept
Associate	Cult	Sociocultural	Syracuse Univ.	2002	Depaul	BA/BS	Y	Religious Studies	Not in Anthro Dept
Associate	Cult	Sociocultural	Univ. Chicago	2003	Depaul	BA/BS	Y	Health Sciences	Not in Anthro Dept
Associate	Cult	Sociocultural	Duke	2005	Dickinson	BA/BS	Y	Music	Not in Anthro Dept
Associate	Cult	Sociocultural	UC San Diego	2003	Dickinson	BA/BS	Y	East Asian	Not in Anthro Dept
Associate	Ling	Sociocultural	CUNY	1997	Duke	PhD	Y	Gender Studies	Not in Anthro Dept
Full	Cult	Sociocultural	Indiana Univ. Bloomington	1984	Duke	PhD	Y	Slavic	Not in Anthro Dept
Full	Ling	Sociocultural	International	1973	Duke	PhD	Y	Global Studies	Not in Anthro Dept
Associate	Cult	Sociocultural	Univ. North Carolina Chapel Hill	1980	Duke	PhD	Y	English	Not in Anthro Dept
Associate	Cult	Sociocultural	Univ. Texas Austin	1997	Duke	PhD	Y	Music	Not in Anthro Dept
Associate	Cult	Sociocultural	Binghamton Univ.	1994	Emory	PhD	Y	Development Practice	Not in Anthro Dept
Assistant	Cult	Sociocultural	Emory	2011	Emory	PhD	Y	Medicine	Not in Anthro Dept
Assistant	Cult	Sociocultural	Florida International Univ.	2008	Emory	PhD	Y	Biology PhD; Health Sciences	Not in Anthro Dept
Assistant	Cult	Sociocultural	Harvard	1989	Emory	PhD	Y	Physiology	Not in Anthro Dept
Assistant	Cult	Sociocultural	Harvard	2014	Emory	PhD	Y	Religious Studies	Not in Anthro Dept
Associate	Cult	Sociocultural	Harvard	1997	Emory	PhD	Y	Religious Studies	Not in Anthro Dept
Full	Bio	Biological	International	1990	Emory	PhD	Y	public health; Erasmus PhD	Not in Anthro Dept
Full	Cult	Sociocultural	International	1975	Emory	PhD	Y	History	Not in Anthro Dept
Full	Cult	Sociocultural	Stanford	1977	Emory	PhD	Y	History	Not in Anthro Dept
Assistant	Cult	Sociocultural	Syracuse Univ.	2004	Emory	PhD	Y	Medicine	Not in Anthro Dept
Full	Cult	Sociocultural	Temple	1993	Emory	PhD	Y	Gender Studies	Not in Anthro Dept
Assistant	Ling	Sociocultural	UC Berkeley	2014	Emory	PhD	Y	Spanish	Not in Anthro Dept
Associate	Bio	Biological	Univ. Chicago	1981	Emory	PhD	Y	International Studies	Not in Anthro Dept
Full	Cult	Sociocultural	Univ. Chicago	1979	Emory	PhD	Y	Medicine	Not in Anthro Dept
Associate	Bio	Biological	Univ. Florida	2004	Emory	PhD	Y	Environmetal Science	Not in Anthro Dept
Full	Ling	Sociocultural	Univ. Georgia	2003	Emory	PhD	Y	Outside Anthro Dept	Not in Anthro Dept
Full	Cult	Sociocultural	Univ. North Carolina Chapel Hill	1990	Emory	PhD	Y	Philosophy	Not in Anthro Dept
Full	Cult	Sociocultural	Univ. Washington	1973	Emory	PhD	Y	Nutrition	Not in Anthro Dept
Associate	Cult	Sociocultural	Univ. Wisconsin Madison	2009	Emory	PhD	Y	Religious Studies	Not in Anthro Dept
Full	Cult	Sociocultural	Univ. Wisconsin Madison	1984	Emory	PhD	Y	Religious Studies	Not in Anthro Dept
Associate	Arch	Archaeology	Brown	1985	Florida Atlantic Univ.	MA/MS	Y	Art	Not in Anthro Dept
Associate	Arch	Archaeology	Brown	1988	Florida Atlantic Univ.	MA/MS	Y	History	Not in Anthro Dept
Associate	Cult	Sociocultural	Univ. Illinois Urbana Champaign	2000	Florida Atlantic Univ.	MA/MS	Y	Honors College	Not in Anthro Dept
Associate	Cult	Sociocultural	Univ. Pennsylvania	2006	Florida Atlantic Univ.	MA/MS	Y	Honors College	Not in Anthro Dept
Assistant	Cult	Sociocultural	Brown	2011	George Mason	MA/MS	Y	Global Studies	Not in Anthro Dept
Full	Cult	Sociocultural	Duke	1990	George Mason	MA/MS	Y	Conflict Analysis	Not in Anthro Dept
Full	Cult	Sociocultural	Indiana Univ. Bloomington	1999	George Mason	MA/MS	Y	Nutrition and Food	Not in Anthro Dept
Associate	Bio	Biological	Penn State	2000	George Mason	MA/MS	Y	Undergraduate Ed	Not in Anthro Dept
Associate	Cult	Sociocultural	Princeton	2001	George Mason	MA/MS	Y	Conflict Analysis	Not in Anthro Dept
Associate	Cult	Sociocultural	Rice	2003	George Mason	MA/MS	Y	Global Studies	Not in Anthro Dept
Full	Cult	Sociocultural	UC Berkeley	1987	George Mason	MA/MS	Y	Cultural Studies	Not in Anthro Dept
Associate	Cult	Sociocultural	UC Berkeley	1978	George Mason	MA/MS	Y	Multicultural	Not in Anthro Dept
Full	Cult	Sociocultural	UC Berkeley	1985	George Mason	MA/MS	Y	Policy and Government	Not in Anthro Dept
Full	Cult	Sociocultural	UC San Diego	1978	George Mason	MA/MS	Y	Conflict Analysis	Not in Anthro Dept
Full	Cult	Sociocultural	Univ. Chicago	1986	George Mason	MA/MS	Y	Education	Not in Anthro Dept
Full	Cult	Sociocultural	Univ. North Carolina Chapel Hill	2002	George Mason	MA/MS	Y	Environmetal Science	Not in Anthro Dept
Assistant	Cult	Sociocultural	Univ. Pennsylvania	2007	George Mason	MA/MS	Y	Global Studies	Not in Anthro Dept
Associate	Cult	Sociocultural	Columbia	2004	George Washington Univ.	PhD	Y	Speech	Not in Anthro Dept
Associate	Cult	Sociocultural	Northwestern Univ.	2006	George Washington Univ.	PhD	Y	Music	Not in Anthro Dept
Full	Cult	Sociocultural	UC Berkeley	1994	George Washington Univ.	PhD	Y	International Studies	Not in Anthro Dept
Full	Ling	Sociocultural	Univ. Florida	1986	George Washington Univ.	PhD	Y	Japanese	Not in Anthro Dept
Associate	Cult	Sociocultural	Univ. Southern California	2003	George Washington Univ.	PhD	Y	International Studies	Not in Anthro Dept
Associate	Cult	Sociocultural	Univ. Virginia	2000	George Washington Univ.	PhD	Y	public health	Not in Anthro Dept
Associate	Cult	Sociocultural	Yale	2002	George Washington Univ.	PhD	Y	Law	Not in Anthro Dept
Full	Cult	Sociocultural	Bryn Mawr	1979	Georgetown Univ.	BA/BS	Y	Russian and East European	Not in Anthro Dept
Associate	Cult	Sociocultural	Columbia	2007	Georgetown Univ.	BA/BS	Y	Education	Not in Anthro Dept
Associate	Cult	Sociocultural	Northwestern Univ.	2012	Georgetown Univ.	BA/BS	Y	International Studies	Not in Anthro Dept
Full	Cult	Sociocultural	Univ. Illinois Urbana Champaign	1982	Georgetown Univ.	BA/BS	Y	Spanish	Not in Anthro Dept
Associate	Cult	Sociocultural	Univ. Michigan	2002	Georgetown Univ.	BA/BS	Y	Arab Studies	Not in Anthro Dept
Full	Bio	Biological	Stony Brook	1989	Idaho State	MA/MS	Y	Biologial Science	Not in Anthro Dept
Full	Arch	Archaeology	Ohio State	2000	Indiana Univ. Pennsylvania	MA/MS	Y	History	Not in Anthro Dept
Associate	Cult	Sociocultural	Univ. Alaska Fairbanks	2004	Indiana Univ. Purdue Univ. Indianapolis	MA/MS	Y	Museum Studies	Not in Anthro Dept
Assistant	Cult	Sociocultural	UC Davis	2011	Mercyhurst Univ.	MA/MS	Y	Outside Anthro Dept	Not in Anthro Dept
Full	Cult	Sociocultural	Univ. New Mexico	1992	Mercyhurst Univ.	MA/MS	Y	Outside Anthro Dept	Not in Anthro Dept
Full	Bio	Biological	Univ. Pittsburgh	1997	Mercyhurst Univ.	MA/MS	Y	Outside Anthro Dept	Not in Anthro Dept
Assistant	Arch	Archaeology	West Virginia Univ.	2014	Mercyhurst Univ.	MA/MS	Y	Outside Anthro Dept	Not in Anthro Dept
Associate	Cult	Sociocultural	Stanford	2006	Middlebury College	BA/BS	Y	Outside Anthro Dept	Not in Anthro Dept
Associate	Cult	Sociocultural	Univ. Colorado Boulder	1999	Middlebury College	BA/BS	Y	Outside Anthro Dept	Not in Anthro Dept
Assistant	Bio	Biological	Duke	2015	North Carolina State Univ.	MA/MS	Y	Outside Anthro Dept	Not in Anthro Dept
Assistant	Cult	Sociocultural	Indiana Univ. Bloomington	2012	North Carolina State Univ.	MA/MS	Y	Outside Anthro Dept	Not in Anthro Dept
Full	Cult	Sociocultural	UC Berkeley	1993	North Carolina State Univ.	MA/MS	Y	Outside Anthro Dept	Not in Anthro Dept
Full	Bio	Biological	Univ. Tennessee Knoxville	2000	North Carolina State Univ.	MA/MS	Y	Outside Anthro Dept	Not in Anthro Dept
Full	Bio	Biological	CUNY	1986	Northwestern Univ.	PhD	Y	Outside Anthro Dept	Not in Anthro Dept
Full	Bio	Biological	Duke	1982	Northwestern Univ.	PhD	Y	Outside Anthro Dept	Not in Anthro Dept
Full	Cult	Sociocultural	International	1996	Northwestern Univ.	PhD	Y	Cambridge PhD; Outside Anthro Dept	Not in Anthro Dept
Full	Cult	Sociocultural	Northwestern Univ.	1989	Northwestern Univ.	PhD	Y	Outside Anthro Dept	Not in Anthro Dept
Associate	Cult	Sociocultural	UC Irvine	2001	Northwestern Univ.	PhD	Y	Outside Anthro Dept	Not in Anthro Dept
Assistant	Bio	Biological	Univ. North Carolina Chapel Hill	2009	Northwestern Univ.	PhD	Y	Envir Sciences PhD; Outside Anthro Dept	Not in Anthro Dept
Associate	Bio	Biological	Univ. Utah	2002	Northwestern Univ.	PhD	Y	Outside Anthro Dept	Not in Anthro Dept
Associate	Bio	Biological	Univ. Utah	1984	Northwestern Univ.	PhD	Y	PhD in Bio and Ecology/Evolution; Outside Anthro Dept	Not in Anthro Dept
Associate	Bio	Biological	Univ. Wisconsin Madison	1981	Northwestern Univ.	PhD	Y	Outside Anthro Dept	Not in Anthro Dept
Assistant	Arch	Archaeology	Harvard	2007	NYU	PhD	Y	Outside Anthro Dept	Not in Anthro Dept
Full	Arch	Archaeology	Harvard	1980	NYU	PhD	Y	Outside Anthro Dept	Not in Anthro Dept
Full	Bio	Biological	International	1986	NYU	PhD	Y	Toronto PhD; Outside Anthro Dept	Not in Anthro Dept
Associate	Cult	Sociocultural	New School of Social Research	1988	NYU	PhD	Y	Outside Anthro Dept	Not in Anthro Dept
Assistant	Cult	Sociocultural	NYU	2015	NYU	PhD	Y	Outside Anthro Dept	Not in Anthro Dept
Associate	Cult	Sociocultural	NYU	1997	NYU	PhD	Y	Outside Anthro Dept	Not in Anthro Dept
Assistant	Cult	Sociocultural	Princeton	2009	NYU	PhD	Y	Outside Anthro Dept	Not in Anthro Dept
Associate	Cult	Sociocultural	UC Berkeley	2002	NYU	PhD	Y	Outside Anthro Dept	Not in Anthro Dept
Assistant	Cult	Sociocultural	Univ. Chicago	2007	NYU	PhD	Y	Outside Anthro Dept	Not in Anthro Dept
Associate	Cult	Sociocultural	Univ. Chicago	2001	NYU	PhD	Y	Outside Anthro Dept	Not in Anthro Dept
Full	Cult	Sociocultural	Univ. Chicago	1976	NYU	PhD	Y	Outside Anthro Dept	Not in Anthro Dept
Assistant	Ling	Sociocultural	Univ. Chicago	2011	NYU	PhD	Y	Outside Anthro Dept	Not in Anthro Dept
Associate	Cult	Sociocultural	Univ. Pennsylvania	1992	NYU	PhD	Y	Outside Anthro Dept	Not in Anthro Dept
Associate	Ling	Sociocultural	Univ. Texas Austin	1998	NYU	PhD	Y	Outside Anthro Dept	Not in Anthro Dept
Associate	Cult	Sociocultural	Univ. Wisconsin Milwaukee	1979	NYU	PhD	Y	Outside Anthro Dept	Not in Anthro Dept
Assistant	Cult	Sociocultural	Harvard	2012	Ohio State	PhD	Y	Outside Anthro Dept	Not in Anthro Dept
Associate	Bio	Biological	Ohio State	2011	Ohio State	PhD	Y	Outside Anthro Dept	Not in Anthro Dept
Full	Bio	Biological	Ohio State	1998	Ohio State	PhD	Y	Outside Anthro Dept	Not in Anthro Dept
Associate	Cult	Sociocultural	Univ. Illinois Urbana Champaign	2004	Ohio State	PhD	Y	Outside Anthro Dept	Not in Anthro Dept
Full	Arch	Archaeology	Univ. Michigan	1971	Ohio State	PhD	Y	Outside Anthro Dept	Not in Anthro Dept
Associate	Ling	Sociocultural	Univ. Michigan	2010	Ohio State	PhD	Y	Outside Anthro Dept	Not in Anthro Dept
Full	Cult	Sociocultural	Univ. Pennsylvania	1982	Ohio State	PhD	Y	Outside Anthro Dept	Not in Anthro Dept
Full	Cult	Sociocultural	Univ. Pennsylvania	1992	Ohio State	PhD	Y	Outside Anthro Dept	Not in Anthro Dept
Full	Cult	Sociocultural	Univ. Pennsylvania	1981	Ohio State	PhD	Y	Outside Anthro Dept	Not in Anthro Dept
Associate	Cult	Sociocultural	Univ. Texas Austin	1985	Ohio State	PhD	Y	Outside Anthro Dept	Not in Anthro Dept
Full	Cult	Sociocultural	Univ. Texas Austin	1996	Ohio State	PhD	Y	Outside Anthro Dept	Not in Anthro Dept
Full	Bio	Biological	Duke	2004	Ohio Univ.	BA/BS	Y	Outside Anthro Dept	Not in Anthro Dept
Full	Bio	Biological	Stony Brook	2003	Ohio Univ.	BA/BS	Y	Outside Anthro Dept	Not in Anthro Dept
Associate	Ling	Sociocultural	Univ. Illinois Urbana Champaign	1998	Ohio Univ.	BA/BS	Y	Outside Anthro Dept	Not in Anthro Dept
Full	Cult	Sociocultural	Columbia	1996	Penn State	PhD	Y	Outside Anthro Dept	Not in Anthro Dept
Assistant	Cult	Sociocultural	Harvard	2014	Penn State	PhD	Y	Outside Anthro Dept	Not in Anthro Dept
Associate	Arch	Archaeology	International	1999	Penn State	PhD	Y	Hebrew Univ. Jerusalem PhD; Outside Anthro Dept	Not in Anthro Dept
Assistant	Bio	Biological	International	2012	Penn State	PhD	Y	McGill PhD; Outside Anthro Dept	Not in Anthro Dept
Assistant	Bio	Biological	John Hopkins	2016	Penn State	PhD	Y	Teaching prof outside anthro dept	Not in Anthro Dept
Associate	Bio	Biological	Medical College Virginia	2008	Penn State	PhD	Y	Outside Anthro Dept	Not in Anthro Dept
Associate	Bio	Biological	Penn State	2012	Penn State	PhD	Y	Outside Anthro Dept	Not in Anthro Dept
Associate	Cult	Sociocultural	Penn State	2008	Penn State	PhD	Y	Teaching prof outside anthro dept	Not in Anthro Dept
Associate	Cult	Sociocultural	Texas A&M	2009	Penn State	PhD	Y	Outside Anthro Dept	Not in Anthro Dept
Full	Cult	Sociocultural	UC Los Angeles	1992	Penn State	PhD	Y	Outside Anthro Dept	Not in Anthro Dept
Associate	Arch	Archaeology	UC Santa Barbara	2007	Penn State	PhD	Y	Outside Anthro Dept	Not in Anthro Dept
Assistant	Cult	Sociocultural	NYU	2008	Pitzer College	BA/BS	Y	Media Studies	Not in Anthro Dept
Associate	Cult	Sociocultural	UC Los Angeles	1998	Pitzer College	BA/BS	Y	Outside Anthro Dept	Not in Anthro Dept
Full	Cult	Sociocultural	Univ. Hawaii Manoa	1990	Pitzer College	BA/BS	Y	Outside Anthro Dept	Not in Anthro Dept
Full	Cult	Sociocultural	International	1988	Princeton Univ.	PhD	Y	Paris PhD; Outside Anthro PhD	Not in Anthro Dept
Associate	Cult	Sociocultural	Stanford	1995	Princeton Univ.	PhD	Y	Outside Anthro Dept	Not in Anthro Dept
Assistant	Arch	Archaeology	Cornell	2017	Purdue Univ.	PhD	Y	Courtesy assistant prof	Not in Anthro Dept
Assistant	Cult	Sociocultural	Temple	2012	Purdue Univ.	PhD	Y	Courtesy assistant prof	Not in Anthro Dept
Assistant	Arch	Archaeology	UC Los Angeles	2011	Purdue Univ.	PhD	Y	Courtesy assistant prof	Not in Anthro Dept
Associate	Cult	Sociocultural	Rochester	1998	Rochester	BA/BS	Y	Outside Anthro Dept	Not in Anthro Dept
Full	Cult	Sociocultural	Rochester	1980	Rochester	BA/BS	Y	Outside Anthro Dept	Not in Anthro Dept
Full	Cult	Sociocultural	Rochester	1989	Rochester	BA/BS	Y	Outside Anthro Dept	Not in Anthro Dept
Full	Cult	Sociocultural	Univ. Arizona	1998	Roger Williams Univ.	BA/BS	Y	Outside Anthro Dept	Not in Anthro Dept
Full	Cult	Sociocultural	Columbia	1988	Rutgers	PhD	Y	Outside Anthro Dept	Not in Anthro Dept
Assistant	Ling	Sociocultural	Indiana Univ. Bloomington	1997	Rutgers	PhD	Y	Outside Anthro Dept	Not in Anthro Dept
Associate	Cult	Sociocultural	International	1971	Rutgers	PhD	Y	London PhD; Outside Anthro Phd	Not in Anthro Dept
Assistant	Bio	Biological	NYU	2015	Rutgers	PhD	Y	Outside Anthro Dept	Not in Anthro Dept
Assistant	Cult	Sociocultural	Stanford	2011	Rutgers	PhD	Y	Outside Anthro Dept	Not in Anthro Dept
Full	Cult	Sociocultural	Univ. Connecticut	1984	Rutgers	PhD	Y	Outside Anthro Dept	Not in Anthro Dept
Full	Cult	Sociocultural	Univ. Illinois Urbana Champaign	1975	Rutgers	PhD	Y	Outside Anthro Dept	Not in Anthro Dept
Associate	Cult	Sociocultural	Univ. Michigan	2005	Rutgers	PhD	Y	Outside Anthro Dept	Not in Anthro Dept
Associate	Cult	Sociocultural	Yale	2003	Rutgers	PhD	Y	Outside Anthro Dept	Not in Anthro Dept
Assistant	Cult	Sociocultural	Columbia	2015	San Diego State Univ.	MA/MS	Y	Outside Anthro Dept	Not in Anthro Dept
Full	Cult	Sociocultural	Syracuse Univ.	1990	San Diego State Univ.	MA/MS	Y	Outside Anthro Dept	Not in Anthro Dept
Associate	Cult	Sociocultural	UC Los Angeles	1991	San Diego State Univ.	MA/MS	Y	Outside Anthro Dept	Not in Anthro Dept
Associate	Cult	Sociocultural	UC Los Angeles	2003	San Diego State Univ.	MA/MS	Y	Outside Anthro Dept	Not in Anthro Dept
Associate	Cult	Sociocultural	UC Santa Barbara	1998	San Diego State Univ.	MA/MS	Y	Outside Anthro Dept	Not in Anthro Dept
Full	Cult	Sociocultural	Emory	2003	Sewanee: The Univ. The South	BA/BS	Y	Outside Anthro Dept	Not in Anthro Dept
Full	Cult	Sociocultural	Univ. North Carolina Chapel Hill	1996	Sewanee: The Univ. The South	BA/BS	Y	Outside Anthro Dept	Not in Anthro Dept
Associate	Arch	Archaeology	Univ. Tennessee Knoxville	2001	Sewanee: The Univ. The South	BA/BS	Y	Outside Anthro Dept	Not in Anthro Dept
Full	Cult	Sociocultural	Univ. Pennsylvania	1971	Stanford	PhD	Y	Outside Anthro Dept	Not in Anthro Dept
Full	Cult	Sociocultural	Univ. Chicago	2007	SUNY Buffalo	PhD	Y	Outside Anthro Dept	Not in Anthro Dept
Full	Arch	Archaeology	Univ. Pennsylvania	1974	SUNY Buffalo	PhD	Y	Outside Anthro Dept	Not in Anthro Dept
Assistant	Bio	Biological	Univ. Pennsylvania	2008	SUNY Buffalo	PhD	Y	Outside Anthro Dept	Not in Anthro Dept
Full	Cult	Sociocultural	UC Berkeley/UCSF	1988	Syracuse Univ.	PhD	Y	Outside Anthro Dept	Not in Anthro Dept
Assistant	Cult	Sociocultural	Brown	2011	Syracuse Univ.	PhD	Y	Outside Anthro Dept	Not in Anthro Dept
Associate	Bio	Biological	Cornell	1997	Syracuse Univ.	PhD	Y	Outside Anthro Dept	Not in Anthro Dept
Full	Cult	Sociocultural	Univ. Chicago	1984	Syracuse Univ.	PhD	Y	Outside Anthro Dept	Not in Anthro Dept
Full	Ling	Sociocultural	Univ. Illinois Urbana Champaign	1978	Syracuse Univ.	PhD	Y	Linguistics PhD; Outside Anthro Dept	Not in Anthro Dept
Associate	Cult	Sociocultural	Univ. Virginia	2006	Syracuse Univ.	PhD	Y	Outside Anthro Dept	Not in Anthro Dept
Full	Cult	Sociocultural	Binghamton Univ.	1980	Temple	PhD	Y	Outside Anthro Dept	Not in Anthro Dept
Associate	Bio	Biological	Temple	1996	Temple	PhD	Y	Outside Anthro Dept	Not in Anthro Dept
Assistant	Cult	Sociocultural	Temple	2002	Temple	PhD	Y	Outside Anthro Dept	Not in Anthro Dept
Associate	Cult	Sociocultural	Temple	2002	Temple	PhD	Y	Outside Anthro Dept	Not in Anthro Dept
Full	CUlt	Sociocultural	Univ. Oklahoma	1995	Temple	PhD	Y	Outside Anthro Dept	Not in Anthro Dept
Full	Cult	Sociocultural	Wesleyan	2004	Trinity College	BA/BS	Y	Music PhD (ethnomusicology); Outside Anthro Dept	Not in Anthro Dept
Full	Cult	Sociocultural	International	1996	Tulane	PhD	Y	Paris PhD; Outside Anthro PhD	Not in Anthro Dept
Full	Cult	Sociocultural	Rochester	1974	Tulane	PhD	Y	Outside Anthro Dept	Not in Anthro Dept
Full	Cult	Sociocultural	Tulane	1979	Tulane	PhD	Y	Outside Anthro Dept	Not in Anthro Dept
Full	Cult	Sociocultural	Harvard	1968	UC Berkeley	PhD	Y	Education	Not in Anthro Dept
Assistant	Cult	Sociocultural	UC Berkeley	1994	UC Berkeley	PhD	Y	Italian Studies	Not in Anthro Dept
Assistant	Cult	Sociocultural	UC San Diego	1985	UC Berkeley	PhD	Y	public health	Not in Anthro Dept
Assistant	Arch	Archaeology	Univ. Chicago	1989	UC Berkeley	PhD	Y	Museum	Not in Anthro Dept
Associate	Cult	Sociocultural	Univ. Illinois Urbana Champaign	1976	UC Berkeley	PhD	Y	Afro American	Not in Anthro Dept
Full	Cult	Sociocultural	Univ. Illinois Urbana Champaign	1972	UC Berkeley	PhD	Y	Education	Not in Anthro Dept
Full	Bio	Biological	Univ. Michigan	1977	UC Berkeley	PhD	Y	Biologial Science	Not in Anthro Dept
Full	Ling	Sociocultural	International	1982	UC Irvine	PhD	Y	English	Not in Anthro Dept
Full	Cult	Sociocultural	Stanford	1990	UC Irvine	PhD	Y	Criminology	Not in Anthro Dept
Associate	Ling	Sociocultural	Univ. Arizona	2014	UC Irvine	PhD	Y	English	Not in Anthro Dept
Assistant	Cult	Sociocultural	Univ. Chicago	2015	UC Irvine	PhD	Y	Criminology	Not in Anthro Dept
Full	Cult	Sociocultural	Univ. Chicago	1995	UC Irvine	PhD	Y	Global Studies	Not in Anthro Dept
Associate	Cult	Sociocultural	UC Irvine	2002	Cal State Los Angeles	MA/MS	Y	Chicano Studies	Not in Anthro Dept
Full	Cult	Sociocultural	UC Irvine	1971	Cal State Los Angeles	MA/MS	Y	Communications	Not in Anthro Dept
Full	Ling	Sociocultural	UC Los Angeles	1997	Cal State Los Angeles	MA/MS	Y	Modern Languages	Not in Anthro Dept
Associate	Cult	Sociocultural	Univ. Chicago	2007	UC Merced	PhD	Y	Art	Not in Anthro Dept
Full	Cult	Sociocultural	Univ. New Mexico	2001	UC Merced	PhD	Y	public health	Not in Anthro Dept
Assistant	Bio	Biological	Univ. Utah	2001	UC Merced	PhD	Y	public health	Not in Anthro Dept
Associate	Cult	Sociocultural	UC Berkeley	1998	UC Riverside	PhD	Y	Media	Not in Anthro Dept
Associate	Cult	Sociocultural	UC Davis	2007	UC Riverside	PhD	Y	Gender	Not in Anthro Dept
Associate	Cult	Sociocultural	Univ. Texas Austin	2005	UC Riverside	PhD	Y	Ethnic Studies	Not in Anthro Dept
Associate	Cult	Sociocultural	Columbia	2006	UC Santa Barbara	PhD	Y	Music	Not in Anthro Dept
Full	Cult	Sociocultural	Harvard	1985	UC Santa Barbara	PhD	Y	Psychilogy and Brain Science	Not in Anthro Dept
Full	Cult	Sociocultural	International	1996	UC Santa Barbara	PhD	Y	Asian Languages	Not in Anthro Dept
Full	Cult	Sociocultural	John Hopkins	1998	UC Santa Barbara	PhD	Y	Gender Studies	Not in Anthro Dept
Full	Cult	Sociocultural	Stanford	2008	UC Santa Barbara	PhD	Y	Asian American Studies	Not in Anthro Dept
Full	Cult	Sociocultural	UC Berkeley	1986	UC Santa Barbara	PhD	Y	Religious Studies	Not in Anthro Dept
Full	Ling	Sociocultural	UC Berkeley	1997	UC Santa Barbara	PhD	Y	Linguistics	Not in Anthro Dept
Associate	Cult	Sociocultural	Univ. Michigan	2006	UC Santa Barbara	PhD	Y	Asian Languages	Not in Anthro Dept
Associate	Cult	Sociocultural	Columbia	2006	UMass Amherst	PhD	Y	Gender Studies	Not in Anthro Dept
Assistant	Ling	Sociocultural	UC Santa Barbara	2004	Univ. Alaska Fairbanks	PhD	Y	Outside Anthro Dept	Not in Anthro Dept
Associate	Arch	Archaeology	Univ. Alaska Fairbanks	1997	Univ. Alaska Fairbanks	PhD	Y	Outside Anthro Dept	Not in Anthro Dept
Assistant	Cult	Sociocultural	Univ. Alaska Fairbanks	2003	Univ. Alaska Fairbanks	PhD	Y	Outside Anthro Dept	Not in Anthro Dept
Full	Ling	Sociocultural	Indiana Univ. Bloomington	1970	Univ. Arizona	PhD	Y	Outside Anthro Dept	Not in Anthro Dept
Associate	Arch	Archaeology	International	1999	Univ. Arizona	PhD	Y	Oxford PhD; Outside Anthro Dept	Not in Anthro Dept
Full	Cult	Sociocultural	International	1997	Univ. Arizona	PhD	Y	Canberra; Outside Anthro Dept	Not in Anthro Dept
Full	Cult	Sociocultural	International	1999	Univ. Arizona	PhD	Y	Wales; Outside Anthro Dept	Not in Anthro Dept
Full	Arch	Archaeology	MIT	1985	Univ. Arizona	PhD	Y	Outside Anthro Dept	Not in Anthro Dept
Associate	Arch	Archaeology	Rennselar Polytechnic	1994	Univ. Arizona	PhD	Y	Outside Anthro Dept	Not in Anthro Dept
Full	Arch	Archaeology	Texas A&M	2010	Univ. Arizona	PhD	Y	Outside Anthro Dept	Not in Anthro Dept
Assistant	Arch	Archaeology	Univ. Arizona	1981	Univ. Arizona	PhD	Y	Outside Anthro Dept	Not in Anthro Dept
Associate	Arch	Archaeology	Univ. Arizona	2001	Univ. Arizona	PhD	Y	Outside Anthro Dept	Not in Anthro Dept
Full	Arch	Archaeology	Univ. Arizona	1993	Univ. Arizona	PhD	Y	Outside Anthro Dept	Not in Anthro Dept
Assistant	Bio	Biological	Univ. Arizona	1998	Univ. Arizona	PhD	Y	Outside Anthro Dept	Not in Anthro Dept
Associate	Bio	Biological	Univ. Arizona	2003	Univ. Arizona	PhD	Y	Outside Anthro Dept	Not in Anthro Dept
Full	Bio	Biological	Univ. Arizona	1977	Univ. Arizona	PhD	Y	Outside Anthro Dept	Not in Anthro Dept
Full	Cult	Sociocultural	Univ. Arizona	1980	Univ. Arizona	PhD	Y	Outside Anthro Dept	Not in Anthro Dept
Full	Cult	Sociocultural	Univ. Arizona	1995	Univ. Arizona	PhD	Y	Outside Anthro Dept	Not in Anthro Dept
Full	Cult	Sociocultural	Univ. Colorado Boulder	1989	Univ. Arizona	PhD	Y	Outside Anthro Dept	Not in Anthro Dept
Associate	Cult	Sociocultural	Univ. Michigan	1999	Univ. Arizona	PhD	Y	Outside Anthro Dept	Not in Anthro Dept
Assistant	Cult	Sociocultural	Univ. North Carolina Chapel Hill	2002	Univ. Arizona	PhD	Y	Outside Anthro Dept	Not in Anthro Dept
Full	Arch	Archaeology	Univ. Pennsylvania	1977	Univ. Arizona	PhD	Y	Outside Anthro Dept	Not in Anthro Dept
Full	Arch	Archaeology	Univ. Utah	1990	Univ. Arizona	PhD	Y	Outside Anthro Dept	Not in Anthro Dept
Associate	Cult	Sociocultural	Washington State Univ.	2006	Univ. Arizona	PhD	Y	Outside Anthro Dept	Not in Anthro Dept
Associate	Arch	Archaeology	Washington Univ. St. Louis	1998	Univ. Arizona	PhD	Y	Outside Anthro Dept	Not in Anthro Dept
Assistant	Cult	Sociocultural	Yale	2011	Univ. Arizona	PhD	Y	Outside Anthro Dept	Not in Anthro Dept
Assistant	Cult	Sociocultural	Harvard	2011	Univ. Chicago	PhD	Y	History	Not in Anthro Dept
Assistant	Cult	Sociocultural	Harvard	2012	Univ. Chicago	PhD	Y	Islamic Studies	Not in Anthro Dept
Full	Cult	Sociocultural	Harvard	1977	Univ. Chicago	PhD	Y	Sociology	Not in Anthro Dept
Full	Cult	Sociocultural	MIT	1960	Univ. Chicago	PhD	Y	Classical Language	Not in Anthro Dept
Associate	Cult	Sociocultural	Princeton	2006	Univ. Chicago	PhD	Y	Human Development	Not in Anthro Dept
Associate	Arch	Archaeology	Stanford	2000	Univ. Chicago	PhD	Y	History	Not in Anthro Dept
Full	Bio	Biological	UC Berkeley	1988	Univ. Chicago	PhD	Y	Museum	Not in Anthro Dept
Assistant	Cult	Sociocultural	UC Berkeley	2011	Univ. Chicago	PhD	Y	Human Development	Not in Anthro Dept
Full	Cult	Sociocultural	UC Berkeley	1996	Univ. Chicago	PhD	Y	Human Development	Not in Anthro Dept
Full	Cult	Sociocultural	UC Berkeley	1995	Univ. Chicago	PhD	Y	Political Science	Not in Anthro Dept
Assistant	Cult	Sociocultural	UC Berkeley	2008	Univ. Chicago	PhD	Y	Sociology	Not in Anthro Dept
Full	Arch	Archaeology	Univ. Chicago	1968	Univ. Chicago	PhD	Y	Near Eastern Languages	Not in Anthro Dept
Assistant	Cult	Sociocultural	Univ. Chicago	2014	Univ. Chicago	PhD	Y	Law	Not in Anthro Dept
Full	Ling	Sociocultural	Univ. Chicago	1987	Univ. Chicago	PhD	Y	Human Development	Not in Anthro Dept
Full	Ling	Sociocultural	Univ. Chicago	1975	Univ. Chicago	PhD	Y	Linguistics	Not in Anthro Dept
Associate	Ling	Sociocultural	Univ. Michigan	2004	Univ. Chicago	PhD	Y	Social Services	Not in Anthro Dept
Full	Cult	Sociocultural	Univ. Pennsylvania	1972	Univ. Chicago	PhD	Y	Human Development	Not in Anthro Dept
Full	Arch	Archaeology	Univ. Cincinnati	1977	Univ. Cincinnati	MA/MS	Y	Classics	Not in Anthro Dept
Full	Ling	Sociocultural	Univ. Michigan	1966	Univ. Cincinnati	MA/MS	Y	Educator	Not in Anthro Dept
Full	Arch	Archaeology	Univ. Minnesota	1991	Univ. Cincinnati	MA/MS	Y	Geography	Not in Anthro Dept
Associate	Cult	Sociocultural	Cornell	2008	Univ. Colorado Boulder	PhD	Y	Museum	Not in Anthro Dept
Associate	Ling	Sociocultural	UC Berkeley	1995	Univ. Colorado Boulder	PhD	Y	Linguistics	Not in Anthro Dept
Full	Cult	Sociocultural	Univ. North Carolina Chapel Hill	1980	Univ. Colorado Boulder	PhD	Y	Education	Not in Anthro Dept
Assistant	Cult	Sociocultural	CUNY	2016	Univ. Delaware	BA/BS	Y	Art	Not in Anthro Dept
Associate	Arch	Archaeology	Univ. Pennsylvania	2000	Univ. Delaware	BA/BS	Y	Art	Not in Anthro Dept
Full	Arch	Archaeology	Univ. Pennsylvania	1988	Univ. Delaware	BA/BS	Y	Art	Not in Anthro Dept
Full	Cult	Sociocultural	Univ. Pennsylvania	1996	Univ. Delaware	BA/BS	Y	Family Studies	Not in Anthro Dept
Full	Cult	Sociocultural	Univ. Texas Austin	1977	Univ. Delaware	BA/BS	Y	Engineering	Not in Anthro Dept
Assistant	Cult	Sociocultural	Univ. Texas Austin	2003	Univ. Illinois Urbana Champaign	PhD	Y	Asian American Studies	Not in Anthro Dept
Full	Bio	Biological	Binghamton Univ.	1996	Univ. Indianapolis	MA/MS	Y	Biologial Science	Not in Anthro Dept
Full	Bio	Biological	Yale	1984	Univ. Indianapolis	MA/MS	Y	Biologial Science	Not in Anthro Dept
Full	Bio	Biological	Univ. Pittsburgh	1978	Univ. Louisville	MA/MS	Y	Clinical	Not in Anthro Dept
Associate	Cult	Sociocultural	Rutgers	2007	Univ. Maine Orono	PhD	Y	Marine Policy	Not in Anthro Dept
Associate	Cult	Sociocultural	UC Davis	2010	Univ. Maine Orono	PhD	Y	Ecologial modeling	Not in Anthro Dept
Associate	Arch	Archaeology	Univ. Maine Orono	2006	Univ. Maine Orono	PhD	Y	Earth Science	Not in Anthro Dept
Full	Cult	Sociocultural	Harvard	1978	Univ. Massachusetts Boston	MA/MS	Y	Outside Anthro Dept	Not in Anthro Dept
Full	Cult	Sociocultural	New School of Social Research	1998	Univ. Massachusetts Boston	MA/MS	Y	Outside Anthro Dept	Not in Anthro Dept
Associate	Cult	Sociocultural	Univ. Connecticut	2001	Univ. Massachusetts Boston	MA/MS	Y	Outside Anthro Dept	Not in Anthro Dept
Associate	Arch	Archaeology	Ohio State	2002	Univ. Memphis	MA/MS	Y	Outside Anthro Dept	Not in Anthro Dept
Full	Cult	Sociocultural	Univ. Kentucky	1997	Univ. Memphis	MA/MS	Y	Outside Anthro Dept	Not in Anthro Dept
Full	Arch	Archaeology	Washington Univ. St. Louis	1980	Univ. Memphis	MA/MS	Y	Outside Anthro Dept	Not in Anthro Dept
Associate	Cult	Sociocultural	Columbia	2002	Univ. Miami	MA/MS	Y	Outside Anthro Dept	Not in Anthro Dept
Full	Cult	Sociocultural	Columbia	1999	Univ. Miami	MA/MS	Y	Outside Anthro Dept	Not in Anthro Dept
Full	Arch	Archaeology	Univ. Pennsylvania	1992	Univ. Michigan Ann Arbor	PhD	Y	Outside Anthro Dept	Not in Anthro Dept
Associate	Cult	Sociocultural	Yale	2000	Univ. Michigan Ann Arbor	PhD	Y	Outside Anthro Dept	Not in Anthro Dept
Assistant	Cult	Sociocultural	Columbia	2007	Univ. Minnesota Minneapolis	PhD	Y	Outside Anthro Dept	Not in Anthro Dept
Full	Ling	Sociocultural	Cornell	1985	Univ. Minnesota Minneapolis	PhD	Y	Outside Anthro Dept	Not in Anthro Dept
Full	Bio	Biological	Indiana Univ. Bloomington	1994	Univ. Minnesota Minneapolis	PhD	Y	Outside Anthro Dept	Not in Anthro Dept
Full	Ling	Sociocultural	Indiana Univ. Bloomington	1975	Univ. Minnesota Minneapolis	PhD	Y	Outside Anthro Dept	Not in Anthro Dept
Assistant	Cult	Sociocultural	International	2009	Univ. Minnesota Minneapolis	PhD	Y	Melbourne PhD; Outside Anthro Dept	Not in Anthro Dept
Associate	Cult	Sociocultural	Northwestern Univ.	2001	Univ. Minnesota Minneapolis	PhD	Y	Outside Anthro Dept	Not in Anthro Dept
Associate	Cult	Sociocultural	NYU	1997	Univ. Minnesota Minneapolis	PhD	Y	Outside Anthro Dept	Not in Anthro Dept
Assistant	Cult	Sociocultural	Stanford	2010	Univ. Minnesota Minneapolis	PhD	Y	Outside Anthro Dept	Not in Anthro Dept
Associate	Cult	Sociocultural	UC Berkeley	2009	Univ. Minnesota Minneapolis	PhD	Y	Outside Anthro Dept	Not in Anthro Dept
Full	Cult	Sociocultural	UC Berkeley	1993	Univ. Minnesota Minneapolis	PhD	Y	Outside Anthro Dept	Not in Anthro Dept
Assistant	Geo	Geo	UC Berkeley	2005	Univ. Minnesota Minneapolis	PhD	Y	Outside Anthro Dept	Not in Anthro Dept
Associate	Cult	Sociocultural	UC Los Angeles	2005	Univ. Minnesota Minneapolis	PhD	Y	Outside Anthro Dept	Not in Anthro Dept
Associate	Cult	Sociocultural	UC Santa Cruz	1992	Univ. Minnesota Minneapolis	PhD	Y	Outside Anthro Dept	Not in Anthro Dept
Associate	Cult	Sociocultural	UC Santa Cruz	2004	Univ. Minnesota Minneapolis	PhD	Y	Outside Anthro Dept	Not in Anthro Dept
Associate	Cult	Sociocultural	UMass Amherst	1997	Univ. Minnesota Minneapolis	PhD	Y	Outside Anthro Dept	Not in Anthro Dept
Full	Arch	Archaeology	Univ. Chicago	1990	Univ. Minnesota Minneapolis	PhD	Y	Outside Anthro Dept	Not in Anthro Dept
Full	Bio	Biological	Univ. Colorado Boulder	1981	Univ. Minnesota Minneapolis	PhD	Y	Outside Anthro Dept	Not in Anthro Dept
Assistant	Cult	Sociocultural	Univ. Florida	1998	Univ. Minnesota Minneapolis	PhD	Y	Outside Anthro Dept	Not in Anthro Dept
Associate	Cult	Sociocultural	Univ. Michigan	1997	Univ. Minnesota Minneapolis	PhD	Y	Outside Anthro Dept	Not in Anthro Dept
Associate	Cult	Sociocultural	Univ. Michigan	2003	Univ. Minnesota Minneapolis	PhD	Y	Outside Anthro Dept	Not in Anthro Dept
Associate	Cult	Sociocultural	Univ. Michigan	2003	Univ. Minnesota Minneapolis	PhD	Y	Outside Anthro Dept	Not in Anthro Dept
Full	Geo	Geo	Univ. Michigan	1999	Univ. Minnesota Minneapolis	PhD	Y	Outside Anthro Dept	Not in Anthro Dept
Associate	Cult	Sociocultural	Univ. Minnesota	2002	Univ. Minnesota Minneapolis	PhD	Y	Outside Anthro Dept	Not in Anthro Dept
Full	Bio	Biological	Univ. Pennsylvania	1997	Univ. Minnesota Minneapolis	PhD	Y	Outside Anthro Dept	Not in Anthro Dept
Full	Ling	Sociocultural	Univ. Texas Austin	1984	Univ. Minnesota Minneapolis	PhD	Y	Outside Anthro Dept	Not in Anthro Dept
Full	Cult	Sociocultural	Yale	1996	Univ. Minnesota Minneapolis	PhD	Y	Outside Anthro Dept	Not in Anthro Dept
Assistant	Cult	Sociocultural	Univ. Iowa	1986	Univ. Mississippi	MA/MS	Y	Outside Anthro Dept	Not in Anthro Dept
Assistant	Arch	Archaeology	International	2015	Univ. Missouri Columbia	PhD	Y	McMaster PhD; Outside Anthro PhD	Not in Anthro Dept
Assistant	Ling	Sociocultural	International	2012	Univ. Missouri Columbia	PhD	Y	Lyon PhD; Outside Anthro Phd	Not in Anthro Dept
Full	Bio	Biological	John Hopkins	1990	Univ. Missouri Columbia	PhD	Y	Outside Anthro Dept	Not in Anthro Dept
Full	Cult	Sociocultural	CUNY	1998	Univ. Nebraska Lincoln	MA/MS	Y	Outside Anthro Dept	Not in Anthro Dept
Full	Cult	Sociocultural	Michigan State	2000	Univ. Nebraska Lincoln	MA/MS	Y	Outside Anthro Dept	Not in Anthro Dept
Full	Arch	Archaeology	Texas A&M	1988	Univ. Nebraska Lincoln	MA/MS	Y	Outside Anthro Dept	Not in Anthro Dept
Associate	Cult	Sociocultural	Univ. Nebraska Lincoln	1997	Univ. Nebraska Lincoln	MA/MS	Y	Community and human resources PhD; Outside Anthro Dept	Not in Anthro Dept
Full	Cult	Sociocultural	Univ. Pennsylvania	1999	Univ. Nebraska Lincoln	MA/MS	Y	Outside Anthro Dept	Not in Anthro Dept
Assistant	Cult	Sociocultural	Univ. Utah	2011	Univ. Nebraska Lincoln	MA/MS	Y	research assistant; outside anthro dept	Not in Anthro Dept
Associate	Cult	Sociocultural	Ohio State	2014	Univ. Nevada Las Vegas	PhD	Y	Outside Anthro Dept	Not in Anthro Dept
Associate	Arch	Archaeology	Univ. Washington	1987	Univ. Nevada Las Vegas	PhD	Y	Outside Anthro Dept	Not in Anthro Dept
Associate	Cult	Sociocultural	International	1979	Univ. Nevada Reno	PhD	Y	Oxford PhD; Outside Anthro Dept	Not in Anthro Dept
Full	Cult	Sociocultural	Princeton	1982	Univ. Nevada Reno	PhD	Y	Outside Anthro Dept	Not in Anthro Dept
Full	Arch	Archaeology	Boston Univ.	2000	Univ. North Carolina Charlotte	MA/MS	Y	Outside Anthro Dept	Not in Anthro Dept
Assistant	Cult	Sociocultural	International	2018	Univ. North Carolina Charlotte	MA/MS	Y	Toronto PhD; Outside Anthro Dept	Not in Anthro Dept
Associate	Cult	Sociocultural	New School of Social Research	2003	Univ. North Carolina Charlotte	MA/MS	Y	Outside Anthro Dept	Not in Anthro Dept
Assistant	Ling	Sociocultural	UC San Diego	2008	Univ. North Carolina Charlotte	MA/MS	Y	Outside Anthro Dept	Not in Anthro Dept
Full	Arch	Archaeology	UC Los Angeles	2002	Univ. North Carolina Greensboro	BA/BS	Y	Outside Anthro Dept	Not in Anthro Dept
Associate	Arch	Archaeology	Univ. Chicago	2008	Univ. North Carolina Greensboro	BA/BS	Y	Outside Anthro Dept	Not in Anthro Dept
Associate	Arch	Archaeology	Univ. Cincinnati	2003	Univ. North Carolina Greensboro	BA/BS	Y	Outside Anthro Dept	Not in Anthro Dept
Assistant	Arch	Archaeology	Univ. North Carolina Chapel Hill	2016	Univ. North Carolina Greensboro	BA/BS	Y	Outside Anthro Dept	Not in Anthro Dept
Full	Cult	Sociocultural	International	2006	Univ. Notre Dame	PhD	Y	Ireland PhD; Outside Anthro Dept	Not in Anthro Dept
Full	Bio	Biological	Northwestern Univ.	1989	Univ. Notre Dame	PhD	Y	Outside Anthro Dept	Not in Anthro Dept
Full	Cult	Sociocultural	Princeton	1980	Univ. Notre Dame	PhD	Y	Music history PhD; Outside Anthro Dept	Not in Anthro Dept
Associate	Arch	Archaeology	UMass Amherst	2001	Univ. Notre Dame	PhD	Y	Outside Anthro Dept	Not in Anthro Dept
Assistant	Arch	Archaeology	Univ. Cincinnati	2010	Univ. Notre Dame	PhD	Y	Outside Anthro Dept	Not in Anthro Dept
Full	Cult	Sociocultural	Univ. Illinois Urbana Champaign	1983	Univ. Notre Dame	PhD	Y	Outside Anthro Dept	Not in Anthro Dept
Associate	Cult	Sociocultural	Univ. Pittsburgh	2001	Univ. Notre Dame	PhD	Y	Outside Anthro Dept	Not in Anthro Dept
Full	Cult	Sociocultural	Univ. Virginia	1992	Univ. Notre Dame	PhD	Y	Outside Anthro Dept	Not in Anthro Dept
Associate	Cult	Sociocultural	Columbia	2006	Univ. Oklahoma	PhD	Y	Outside Anthro Dept	Not in Anthro Dept
Associate	Cult	Sociocultural	Emory	2007	Univ. Oklahoma	PhD	Y	Outside Anthro Dept	Not in Anthro Dept
Assistant	Bio	Biological	Harvard	2009	Univ. Pennsylvania	PhD	Y	Outside Anthro Dept	Not in Anthro Dept
Associate	Cult	Sociocultural	Stanford	1986	Univ. Pittsburgh	PhD	Y	Outside Anthro Dept	Not in Anthro Dept
Assistant	Cult	Sociocultural	Univ. Michigan	2008	Univ. Pittsburgh	PhD	Y	Outside Anthro Dept	Not in Anthro Dept
Full	Bio	Biological	Univ. Pittsburgh	1986	Univ. Pittsburgh	PhD	Y	Outside Anthro Dept	Not in Anthro Dept
Associate	Cult	Sociocultural	Boston Univ.	2011	Univ. Rhode Island	BA/BS	Y	Outside Anthro Dept	Not in Anthro Dept
Full	Arch	Archaeology	International	1996	Univ. Rhode Island	BA/BS	Y	Oxford PhD; Outside Anthro Dept	Not in Anthro Dept
Assistant	Cult	Sociocultural	UC Berkeley	2010	Univ. Rhode Island	BA/BS	Y	Outside Anthro Dept	Not in Anthro Dept
Associate	Cult	Sociocultural	UC Berkeley	1995	Univ. San Diego	BA/BS	Y	Outside Anthro Dept	Not in Anthro Dept
Assistant	Cult	Sociocultural	Columbia	2010	Univ. South Carolina	PhD	Y	Sustainable development phd; outside anthro dept	Not in Anthro Dept
Associate	Arch	Archaeology	Penn State	1996	Univ. South Carolina	PhD	Y	Research Assoc Prof outside anthro dept	Not in Anthro Dept
Assistant	Cult	Sociocultural	Univ. Kansas	1996	Univ. South Carolina	PhD	Y	Outside Anthro Dept	Not in Anthro Dept
Assistant	Cult	Sociocultural	Univ. Pittsburgh	2001	Univ. South Carolina	PhD	Y	Outside Anthro Dept	Not in Anthro Dept
Assistant	Cult	Sociocultural	Yale	2014	Univ. South Carolina	PhD	Y	Outside Anthro Dept	Not in Anthro Dept
Full	Cult	Sociocultural	UC Los Angeles	1981	Univ. Southern California	PhD	Y	Outside Anthro Dept	Not in Anthro Dept
Full	Cult	Sociocultural	UC San Diego	1981	Univ. Southern California	PhD	Y	Outside Anthro Dept	Not in Anthro Dept
Assistant	Cult	Sociocultural	Univ. Pittsburgh	2002	Univ. Southern Maine	BA/BS	Y	Outside Anthro Dept	Not in Anthro Dept
Full	Arch	Archaeology	Bryn Mawr	1997	Univ. Tennessee Knoxville	PhD	Y	Outside Anthro Dept	Not in Anthro Dept
Assistant	Arch	Archaeology	Florida State Univ.	2014	Univ. Tennessee Knoxville	PhD	Y	Classics PhD; Outside Anthro Dept	Not in Anthro Dept
Full	Cult	Sociocultural	International	1986	Univ. Tennessee Knoxville	PhD	Y	Aberdeen PhD; Outside Anthro Dept	Not in Anthro Dept
Associate	Arch	Archaeology	Univ. Arizona	1991	Univ. Tennessee Knoxville	PhD	Y	Outside Anthro Dept	Not in Anthro Dept
Associate	Cult	Sociocultural	Penn State	2007	Univ. Texas San Antonio	PhD	Y	Outside Anthro Dept	Not in Anthro Dept
Associate	Cult	Sociocultural	Univ. Michigan	1999	Univ. Texas San Antonio	PhD	Y	Outside Anthro Dept	Not in Anthro Dept
Associate	Cult	Sociocultural	Univ. Texas Austin	1993	Univ. Texas San Antonio	PhD	Y	Outside Anthro Dept	Not in Anthro Dept
Associate	Cult	Sociocultural	Univ. Chicago	2007	Univ. Vermont	BA/BS	Y	Outside Anthro Dept	Not in Anthro Dept
Associate	Cult	Sociocultural	Univ. Pennsylvania	1995	Univ. Vermont	BA/BS	Y	Outside Anthro Dept	Not in Anthro Dept
Full	Arch	Archaeology	Arizona State Univ.	1987	Univ. Virginia	PhD	Y	Outside Anthro Dept	Not in Anthro Dept
Full	Cult	Sociocultural	Drew Univ.	2000	Univ. Virginia	PhD	Y	Outside Anthro Dept	Not in Anthro Dept
Associate	Cult	Sociocultural	International	1999	Univ. Virginia	PhD	Y	Manchester PhD; Outside Anthro Dept	Not in Anthro Dept
Assistant	Cult	Sociocultural	International	2010	Univ. Virginia	PhD	Y	Oxford PhD; Outside Anthro Dept	Not in Anthro Dept
Assistant	Cult	Sociocultural	International	2012	Univ. Virginia	PhD	Y	Oxford PhD; Outside Anthro Dept	Not in Anthro Dept
Associate	Cult	Sociocultural	NYU	1991	Univ. Virginia	PhD	Y	Outside Anthro Dept	Not in Anthro Dept
Associate	Cult	Sociocultural	Stanford	1986	Univ. Virginia	PhD	Y	Outside Anthro Dept	Not in Anthro Dept
Assistant	Cult	Sociocultural	Univ. Texas Austin	2014	Univ. Virginia	PhD	Y	Outside Anthro Dept	Not in Anthro Dept
Assistant	Cult	Sociocultural	Univ. Virginia	2010	Univ. Virginia	PhD	Y	Outside Anthro Dept	Not in Anthro Dept
Full	Cult	Sociocultural	UC Berkeley	1996	Univ. Wisconsin Madison	PhD	Y	Outside Anthro Dept	Not in Anthro Dept
Full	Arch	Archaeology	Univ. Cincinnati	2000	Univ. Wisconsin Madison	PhD	Y	Outside Anthro Dept	Not in Anthro Dept
Full	Cult	Sociocultural	Univ. Florida	1981	Univ. Wisconsin Madison	PhD	Y	Outside Anthro Dept	Not in Anthro Dept
Associate	Cult	Sociocultural	Univ. Illinois Urbana Champaign	2001	Univ. Wisconsin Madison	PhD	Y	Outside Anthro Dept	Not in Anthro Dept
Full	Cult	Sociocultural	Univ. Wisconsin Madison	1992	Univ. Wisconsin Madison	PhD	Y	Outside Anthro Dept	Not in Anthro Dept
Assistant	Arch	Archaeology	Stanford	2014	Univ. Wyoming	PhD	Y	Outside Anthro Dept	Not in Anthro Dept
Assistant	Cult	Sociocultural	Duke	2017	Washington Univ. St. Louis	PhD	Y	Manitoba PhD; Outside Anthro Dept	Not in Anthro Dept
Assistant	Cult	Sociocultural	Harvard	2012	Washington Univ. St. Louis	PhD	Y	McGill PhD; Outside Anthro Dept	Not in Anthro Dept
Full	Cult	Sociocultural	Washington Univ. St. Louis	2002	Washington Univ. St. Louis	PhD	Y	Outside Anthro Dept	Not in Anthro Dept
Associate	Cult	Sociocultural	International	1985/2009	Wayne State	PhD	Y	McGill/UC Los Angeles	Not in Anthro Dept
Assistant	Cult	Sociocultural	Univ. Michigan	2012	Wayne State	PhD	Y	Outside Anthro Dept	Not in Anthro Dept
Assistant	Cult	Sociocultural	Wayne State	1998	Wayne State	PhD	Y	Outside Anthro Dept	Not in Anthro Dept
Full	Cult	Sociocultural	Wayne State	1995	Wayne State	PhD	Y	Outside Anthro Dept	Not in Anthro Dept
Assistant	Cult	Sociocultural	UC Santa Cruz	2000	Wesleyan Univ.	BA/BS	Y	Outside Anthro Dept	Not in Anthro Dept
Full	Cult	Sociocultural	Univ. Michigan	1969	Wesleyan Univ.	BA/BS	Y	Outside Anthro Dept	Not in Anthro Dept
Associate	Cult	Sociocultural	Yale	1995	Wesleyan Univ.	BA/BS	Y	Outside Anthro Dept	Not in Anthro Dept
Assistant	Cult	Sociocultural	Univ. Michigan	2012	West Virginia Univ.	BA/BS	Y	Outside Anthro Dept	Not in Anthro Dept
Full	Cult	Sociocultural	Stanford	1981	Yale	PhD	Y	Outside Anthro Dept	Not in Anthro Dept
Full	Cult	Sociocultural	UC Berkeley	1987	Yale	PhD	Y	English PhD; Outside Anthro Dept	Not in Anthro Dept
Director	Cult	Sociocultural	American Univ.	1994	American Univ.	PhD	Y	Other	Not TT
Lecturer	Cult	Sociocultural	Columbia	2014	American Univ.	PhD	Y	Outside Anthro Dept	Not TT
Lecturer	Arch	Archaeology	UC Los Angeles	2011	Baylor	BA/BS	Y	Outside Anthro Dept	Not TT
Lecturer	Cult	Sociocultural	UC Irvine	2001	Boston Univ. Medical School	MA/MS	Y	Medical N	Not TT
Lecturer	Cult	Sociocultural	Boston Univ.	1997	Brandeis	BA/BS	Y	Outside Anthro Dept	Not TT
Director	Ling	Sociocultural	Univ. Washington	1992	Brandeis	BA/BS	Y	Outside Anthro Dept	Not TT
Director	Cult	Sociocultural	Brown	1991	Bucknell	BA/BS	Y	Race Ethnicity	Not TT
Director	Arch	Archaeology	International	1996	Columbia	PhD	Y	Cambridge PhD; Museum	Not TT
Director	Cult	Sociocultural	Binghamton Univ.	2007	Depaul	BA/BS	Y	Community Learning	Not TT
Lecturer	Cult	Sociocultural	Univ. Pennsylvania	2008	Emory	PhD	Y	Linguistics	Not TT
Director	Cult	Sociocultural	International	1984	Georgetown Univ.	BA/BS	Y	International Studies	Not TT
Director	Ling	Sociocultural	Indiana Univ. Bloomington	2001	Indiana Univ. Bloomington	PhD	Y	Linguistics	Not TT
Dean	Cult	Sociocultural	Yale	2005	International Eastern Univ.	BA/BS	Y	Global Studies	Not TT
Lecturer	Cult	Sociocultural	Univ. Arizona	1996	Miami Univ.	BA/BS	Y	Outside Anthro Dept	Not TT
Curator/Director	Cult	Sociocultural	Univ. Connecticut	1980	Monmouth Univ.	MA/MS	Y	Outside Anthro Dept	Not TT
Lecturer	Cult	Sociocultural	CUNY	2012	North Carolina State Univ.	MA/MS	Y	Outside Anthro Dept	Not TT
Curator/Director	Arch	Archaeology	CUNY	1980	Northwestern Univ.	PhD	Y	Outside Anthro Dept	Not TT
Curator/Director	Cult	Sociocultural	Columbia	1994	NYU	PhD	Y	Outside Anthro Dept	Not TT
Unknown	Bio	Biological	Ohio State	2007	Ohio State	PhD	Y	Outside Anthro Dept	Not TT
Curator/Director	Cult	Sociocultural	UC Los Angeles	2003	Ohio State	PhD	Y	Outside Anthro Dept	Not TT
Curator/Director	Arch	Archaeology	Univ. Idaho	2000	Ohio State	PhD	Y	Outside Anthro Dept	Not TT
Lecturer	Cult	Sociocultural	Indiana Univ. Bloomington	1996	Oregon State	PhD	Y	Outside Anthro Dept	Not TT
Dean	Arch	Archaeology	Harvard	1981	Princeton Univ.	PhD	Y	Outside Anthro Dept	Not TT
Dean	Bio	Biological	SUNY Buffalo	1987	SUNY Buffalo	PhD	Y	Outside Anthro Dept	Not TT
Research Scientist	Cult	Sociocultural	Univ. Pennsylvania	1992	Syracuse Univ.	PhD	Y	Outside Anthro Dept	Not TT
Research	Cult	Sociocultural	Northwestern Univ.	2000	UC Berkeley	PhD	Y	Demography	Not TT
Director	Arch	Archaeology	UC Berkeley	1985	UC Berkeley	PhD	Y	Slavic	Not TT
Director	Cult	Sociocultural	UC Berkeley	1982	UC Berkeley	PhD	Y	public health	Not TT
Director	Arch	Archaeology	UC Riverside	1983	UC Riverside	PhD	Y	Archeaological Research	Not TT
Director	Arch	Archaeology	Univ. Alabama	2000	Univ. Alabama	PhD	Y	Museum	Not TT
Director	Arch	Archaeology	Univ. Alabama	2012	Univ. Alabama	PhD	Y	Museum	Not TT
Curator	Arch	Archaeology	Univ. Georgia	2002	Univ. Alabama	PhD	Y	Museum	Not TT
Director	Arch	Archaeology	Univ. Texas Austin	2006	Univ. Alabama	PhD	Y	Museum	Not TT
Lecturer	Arch	Archaeology	Univ. Chicago	1998	Univ. Chicago	PhD	Y	Hummanities	Not TT
Director	Cult	Sociocultural	Univ. Chicago	1980	Univ. Chicago	PhD	Y	MAPPS	Not TT
Director	Cult	Sociocultural	Univ. Alabama	1984	Univ. Cincinnati	MA/MS	Y	Field Studies	Not TT
Curator	Cult	Sociocultural	Columbia	1975	Univ. Florida	PhD	Y	Museum	Not TT
Curator	Arch	Archaeology	Cornell	1997	Univ. Florida	PhD	Y	Museum	Not TT
Curator	Arch	Archaeology	Southern Illinois Carbondale	1988	Univ. Florida	PhD	Y	Museum	Not TT
Curator	Arch	Archaeology	UC Los Angeles	1985	Univ. Florida	PhD	Y	Museum	Not TT
Curator	Arch	Archaeology	Univ. Chicago	1992	Univ. Florida	PhD	Y	Museum	Not TT
Curator	Arch	Archaeology	Univ. Florida	2005	Univ. Florida	PhD	Y	Museum	Not TT
Curator	Arch	Archaeology	Univ. Florida	2009	Univ. Florida	PhD	Y	Museum	Not TT
Curator	Arch	Archaeology	Washington Univ. St. Louis	1974	Univ. Florida	PhD	Y	Museum	Not TT
other	Arch	Archaeology	Northwestern Univ.	1990	Univ. Illinois Urbana Champaign	PhD	Y	Museum Studies	Not TT
Director	Arch	Archaeology	International	1979	Univ. Louisville	MA/MS	Y	Liberal Studies	Not TT
Curator/Director	Cult	Sociocultural	Univ. Connecticut	2007	Univ. Massachusetts Boston	MA/MS	Y	Outside Anthro Dept	Not TT
Curator/Director	Arch	Archaeology	Washington Univ. St. Louis	1998	Univ. Massachusetts Boston	MA/MS	Y	Outside Anthro Dept	Not TT
Director	Arch	Archaeology	Indiana Univ. Bloomington	2016	Univ. Miami	MA/MS	Y	Outside Anthro Dept	Not TT
Director	Bio	Biological	SUNY Buffalo	1995	Univ. Miami	MA/MS	Y	Outside Anthro Dept	Not TT
Lecturer	Cult	Sociocultural	NYU	2009	Univ. Minnesota Minneapolis	PhD	Y	Outside Anthro Dept	Not TT
Curator/Director	Cult	Sociocultural	Univ. Arizona	2010	Univ. Minnesota Minneapolis	PhD	Y	Not Anthro PhD (plant); Outside Anthro Dept	Not TT
Research Scientist	Arch	Archaeology	Iowa State	1975	Univ. Missouri Columbia	PhD	Y	Physics PhD	Not TT
Curator/Director	Arch	Archaeology	UC Santa Barbara	2003	Univ. Missouri Columbia	PhD	Y	Outside Anthro Dept	Not TT
Lecturer	Cult	Sociocultural	New School of Social Research	1999	Univ. North Carolina Charlotte	MA/MS	Y	Outside Anthro Dept	Not TT
Lecturer	Arch	Archaeology	Tulane	2004	Univ. North Carolina Charlotte	MA/MS	Y	Outside Anthro Dept	Not TT
Dean	Cult	Sociocultural	Univ. Pittsburgh	1998	Univ. North Carolina Charlotte	MA/MS	Y	Outside Anthro Dept	Not TT
Research Scientist	Cult	Sociocultural	Univ. Pittsburgh	1994	Univ. Pittsburgh	PhD	Y	Outside Anthro Dept	Not TT
Curator/Director	Cult	Sociocultural	Union Institute	1977	Univ. San Diego	BA/BS	Y	Outside Anthro Dept	Not TT
Curator/Director	Arch	Archaeology	Univ. North Carolina Chapel Hill	1975	Univ. Tennessee Knoxville	PhD	Y	Outside Anthro Dept	Not TT
Lecturer	Arch	Archaeology	Univ. Pennsylvania	1972	Univ. Tennessee Knoxville	PhD	Y	Outside Anthro Dept	Not TT
Curator/Director	Arch	Archaeology	Univ. Tennessee Knoxville	2001	Univ. Tennessee Knoxville	PhD	Y	Outside Anthro Dept	Not TT
Curator/Director	Cult	Sociocultural	Univ. New Mexico	2004	Univ. Texas San Antonio	PhD	Y	Outside Anthro Dept	Not TT
Curator/Director	Arch	Archaeology	Michigan State	2006	Univ. Vermont	BA/BS	Y	Outside Anthro Dept	Not TT
Curator/Director	Arch	Archaeology	Univ. Pittsburgh	1999	Univ. Vermont	BA/BS	Y	Outside Anthro Dept	Not TT
Curator/Director	Cult	Sociocultural	Univ. Virginia	1989	Univ. Virginia	PhD	Y	Outside Anthro Dept	Not TT
Postdoc	Cult	Sociocultural	Univ. Virginia	2017	Univ. Virginia	PhD	Y	Outside Anthro Dept	Not TT
Curator/Director	Arch	Archaeology	Univ. Nebraska Lincoln	2008	Utah State Univ.	MA/MS	Y	Outside Anthro Dept	Not TT
Curator/Director	Cult	Sociocultural	International	1997	Wayne State	PhD	Y	Manitoba PhD; Outside Anthro Dept	Not TT
Curator/Director	Arch	Archaeology	Michigan State	2015	Wayne State	PhD	Y	Outside Anthro Dept	Not TT
Lecturer?	Cult	Sociocultural	Wayne State	2006	Wayne State	PhD	Y	Outside Anthro Dept	Not TT
Research Scientist	Cult	Sociocultural	Wayne State	2008	Wayne State	PhD	Y	Outside Anthro Dept	Not TT
Research Scientist	Cult	Sociocultural	Wayne State	2012	Wayne State	PhD	Y	Outside Anthro Dept	Not TT
Research Scientist	Cult	Sociocultural	Wayne State	2013	Wayne State	PhD	Y	Outside Anthro Dept	Not TT
Dean	Cult	Sociocultural	Emory	NA	Yale	PhD	Y	Outside Anthro Dept	Not TT
Director	Arch	Archaeology	Univ. Tennessee Knoxville	2013	Alexandria Archaeology City Alexandria	NA	NA	Museum	Not university
Director	Cult	Sociocultural	Arizona State Univ.	1986	American anthropological association	NA	NA	Organization	Not university
Director	Arch	Archaeology	Univ. Michigan	1984	Brown	PhD	NA	Museum	Not university
Research	Arch	Archaeology	Univ. Pittsburgh	1976	Carnegie Museum Natural History	NA	NA	Museum	Not university
Research	Arch	Archaeology	Univ. Pittsburgh	1996	Carnegie Museum Natural History	NA	NA	Museum	Not university
Research	Arch	Archaeology	Univ. Pittsburgh	1998	Carnegie Museum Natural History	NA	NA	Museum	Not university
Director	Arch	Archaeology	UC Los Angeles	1988	Haffenreffer Museum Brown	PhD	NA	Museum	Not university
Other	Arch	Archaeology	Univ. Illinois Urbana Champaign	ABD	Alexandria Archaeology City Alexandria	NA	NA	Museum	Not university
Other	Arch	Archaeology	Univ. Maryland	2019	Alexandria Archaeology City Alexandria	NA	NA	Museum	Not university
Other	Arch	Archaeology	Univ. Virginia	2004	Alexandria Archaeology City Alexandria	NA	NA	Museum	Not university
Other	Ling	Sociocultural	Georgetown Univ.	2015	American anthropological association	NA	NA	Organization; Linguistics PhD	Not university
Curator	Cult	Sociocultural	Columbia	1979	American Museum National History	NA	NA	Organization	Not university
Curator	Arch	Archaeology	UC Davis	1971	American Museum National History	NA	NA	Organization	Not university
Curator	Arch	Archaeology	Univ. Michigan	1981	American Museum National History	NA	NA	Organization	Not university
Curator	Bio	Biological	Univ. Missouri Columbia	2013	American Museum National History	NA	NA	Organization	Not university
Curator	Cult	Sociocultural	Univ. New Mexico	1982	American Museum National History	NA	NA	Organization	Not university
Full	Arch	Archaeology	Univ. Wisconsin Madison	1987	Logan MuseumatBeloit College	BA/BS	NA	Museum	Not university
Museum	Bio	Biological	Indiana Univ. Bloomington	1995	Univ. Alabama Museums	NA	NA	Museum	Not university
Other	Arch	Archaeology	Univ. Alaska Fairbanks	2013	Univ. Alabama Museums	NA	NA	Museum	Not university
Other	Bioarch	Biological	Univ. Memphis	2014	Univ. Alabama Museums	NA	NA	Museum	Not university
Full	Arch	Archaeology	International	1987	International Alberta	PhD	N	A Mickiewicz	International Employer
Associate	Arch	Archaeology	International	2002	International Alberta	PhD	N	Calgary	International Employer
Full	Bio	Biological	International	1999	International Alberta	PhD	N	Finland	International Employer
Associate	Bio	Biological	International	2010	International Alberta	PhD	N	Toronto	International Employer
Associate	Cult	Sociocultural	International	2011	International Alberta	PhD	N	BC	International Employer
Full	Cult	Sociocultural	International	1990	International Alberta	PhD	N	Cambridge	International Employer
Full	Cult	Sociocultural	International	1980	International Alberta	PhD	N	Oxford	International Employer
Full	Arch	Archaeology	UC Los Angeles	1985	International Alberta	PhD	N		International Employer
Associate	Cult	Sociocultural	Univ. Chicago	2001	International Alberta	PhD	N		International Employer
Associate	Cult	Sociocultural	Univ. Chicago	2003	International Alberta	PhD	N		International Employer
Full	Cult	Sociocultural	Univ. Chicago	1986	International Alberta	PhD	N		International Employer
Full	Arch	Archaeology	Univ. Michigan	1985	International Alberta	PhD	N		International Employer
Full	Arch	Archaeology	Univ. Oregon	2002	International Alberta	PhD	N		International Employer
Associate	Cult	Sociocultural	Univ. Oregon	2004	International Alberta	PhD	N		International Employer
Associate	Ling	Sociocultural	Univ. Washington	1994	International Alberta	PhD	N		International Employer
Associate	Cult	Sociocultural	Yale	2007	International Alberta	PhD	N		International Employer
Full	Cult	Sociocultural	Arizona State Univ.	1989	International British Columbia	PhD	N		International Employer
Associate	Cult	Sociocultural	Columbia	2003	International British Columbia	PhD	N		International Employer
Associate	Cult	Sociocultural	Cornell	2009	International British Columbia	PhD	N		International Employer
Full	Cult	Sociocultural	CUNY	1998	International British Columbia	PhD	N		International Employer
Associate	Cult	Sociocultural	Emory	1992	International British Columbia	PhD	N		International Employer
Full	Cult	Sociocultural	Harvard	1987	International British Columbia	PhD	N		International Employer
Full	Cult	Sociocultural	Indiana Univ. Bloomington	1988	International British Columbia	PhD	N		International Employer
Associate	Ling	Sociocultural	Indiana Univ. Bloomington	2003	International British Columbia	PhD	N		International Employer
Associate	Arch	Archaeology	International	1985	International British Columbia	PhD	N	Cambridge	International Employer
Associate	Arch	Archaeology	International	1999	International British Columbia	PhD	N	Toronto	International Employer
Assistant	Bio	Biological	International	2004	International British Columbia	PhD	N	College London	International Employer
Assistant	Bioarch	Biological	International	2009	International British Columbia	PhD	N	Simon Fraser	International Employer
Associate	Cult	Sociocultural	International	2001	International British Columbia	PhD	N	British Columbia	International Employer
Full	Cult	Sociocultural	International	1985	International British Columbia	PhD	N	British Columbia	International Employer
Associate	Cult	Sociocultural	International	2010	International British Columbia	PhD	N	College London	International Employer
Full	Cult	Sociocultural	International	1999	International British Columbia	PhD	N	Toronto	International Employer
Associate	Ling	Sociocultural	International	2006	International British Columbia	PhD	N	Leiden	International Employer
Assistant	Ling	Sociocultural	International	1986	International British Columbia	PhD	N	Toronto	International Employer
Associate	Ling	Sociocultural	International	2008	International British Columbia	PhD	N	Toronto	International Employer
Full	Ling	Sociocultural	International	1976	International British Columbia	PhD	N	Toronto	International Employer
Associate	Cult	Sociocultural	Stanford	2003	International British Columbia	PhD	N		International Employer
Assistant	Ling	Sociocultural	UC Santa Barbara	2015	International British Columbia	PhD	N		International Employer
Full	Arch	Archaeology	Univ. Michigan	1985	International British Columbia	PhD	N		International Employer
Associate	Arch	Archaeology	Univ. Minnesota	1994	International British Columbia	PhD	N		International Employer
Full	Cult	Sociocultural	Univ. Pittsburgh	1996	International British Columbia	PhD	N		International Employer
Associate	Cult	Sociocultural	Univ. Washington	1988	International British Columbia	PhD	N		International Employer
Full	Cult	Sociocultural	Cornell	1993	International Chinese Univ.	PhD	N		International Employer
Assistant	Arch	Archaeology	Harvard	2015	International Chinese Univ.	PhD	N		International Employer
Assistant	Cult	Sociocultural	Harvard	2013	International Chinese Univ.	PhD	N		International Employer
Assistant	Arch	Archaeology	International	2010	International Chinese Univ.	PhD	N	Singapore	International Employer
Lecturer	Cult	Sociocultural	International	2014	International Chinese Univ.	PhD	N	CUHK	International Employer
Full	Cult	Sociocultural	International	1994	International Chinese Univ.	PhD	N	Osaka	International Employer
Associate	Cult	Sociocultural	International	2002	International Chinese Univ.	PhD	N	Oxford	International Employer
Lecturer	Cult	Sociocultural	Rutgers	2009	International Chinese Univ.	PhD	N		International Employer
Full	Cult	Sociocultural	Univ. North Carolina Chapel Hill	1991	International Chinese Univ.	PhD	N		International Employer
Lecturer	Cult	Sociocultural	Univ. Pittsburgh	2017	International Chinese Univ.	PhD	N		International Employer
Associate	Cult	Sociocultural	Univ. Southern California	2008	International Chinese Univ.	PhD	N		International Employer
Associate	Cult	Sociocultural	Binghamton Univ.	1998	International Concordia	PhD	N		International Employer
Assistant	Cult	Sociocultural	Carleton	2013	International Concordia	PhD	N	Sociology PhD	International Employer
Full	Cult	Sociocultural	Carleton	1999	International Concordia	PhD	N	Sociology PhD	International Employer
Assistant	Cult	Sociocultural	Florida International Univ.	2016	International Concordia	PhD	N	Global and Sociocultural Studies PhD	International Employer
Associate	Cult	Sociocultural	Harvard	2006	International Concordia	PhD	N		International Employer
Full	Cult	Sociocultural	International	2002	International Concordia	PhD	N	Adelaide	International Employer
Assistant	Cult	Sociocultural	International	2013	International Concordia	PhD	N	Alberta	International Employer
Associate	Cult	Sociocultural	International	2006	International Concordia	PhD	N	Alberta	International Employer
Associate	Cult	Sociocultural	International	2009	International Concordia	PhD	N	Alberta	International Employer
Full	Cult	Sociocultural	International	1984	International Concordia	PhD	N	Manchester	International Employer
Associate	Cult	Sociocultural	International	1999	International Concordia	PhD	N	Montreal	International Employer
Full	Cult	Sociocultural	International	1984	International Concordia	PhD	N	Montreal	International Employer
Full	Cult	Sociocultural	International	1986	International Concordia	PhD	N	Montreal	International Employer
Full	Cult	Sociocultural	International	1992	International Concordia	PhD	N	Montreal	International Employer
Full	Cult	Sociocultural	International	2002	International Concordia	PhD	N	Montreal	International Employer
Associate	Cult	Sociocultural	International	2006	International Concordia	PhD	N	Oxford	International Employer
Full	Cult	Sociocultural	International	1998	International Concordia	PhD	N	Paris	International Employer
Associate	Cult	Sociocultural	International	2009	International Concordia	PhD	N	Queens	International Employer
Full	Cult	Sociocultural	International	2001	International Concordia	PhD	N	Queens	International Employer
Assistant	Cult	Sociocultural	International	2010	International Concordia	PhD	N	School Oriental and African Studies	International Employer
Associate	Cult	Sociocultural	International	2004	International Concordia	PhD	N	SFU	International Employer
Associate	Cult	Sociocultural	International	1999	International Concordia	PhD	N	Toronto	International Employer
Assistant	Cult	Sociocultural	International	2016	International Concordia	PhD	N	York	International Employer
Associate	Cult	Sociocultural	International	2002	International Concordia	PhD	N	York	International Employer
Full	Ling	Sociocultural	International	1987	International Concordia	PhD	N	Australia	International Employer
Associate	Cult	Sociocultural	UC Davis	2008	International Concordia	PhD	N		International Employer
Associate	Cult	Sociocultural	UC San Diego	1998	International Concordia	PhD	N		International Employer
Associate	Bio	Biological	Arizona State Univ.	2007	International Lakehead	MA/MS	N		International Employer
Associate	Arch	Archaeology	International	2000	International Lakehead	MA/MS	N	Calgary	International Employer
Full	Arch	Archaeology	International	1991	International Lakehead	MA/MS	N	Simor Fraser	International Employer
Full	Bioarch	Biological	International	2003	International Lakehead	MA/MS	N	Calgary	International Employer
Associate	Cult	Sociocultural	International	2010	International Lakehead	MA/MS	N	Brasilla	International Employer
Associate	Cult	Sociocultural	International	2008	International Lakehead	MA/MS	N	McGill	International Employer
Full	Arch	Archaeology	UC Berkeley	1984	International Lakehead	MA/MS	N		International Employer
Associate	Arch	Archaeology	International	2005	International Lethbridge	MA/MS	N	McGill	International Employer
Assistant	Cult	Sociocultural	International	2013	International Lethbridge	MA/MS	N	Alberta	International Employer
Full	Cult	Sociocultural	Michigan State	1992	International Lethbridge	MA/MS	N		International Employer
Associate	Cult	Sociocultural	SUNY Albany	2005	International Lethbridge	MA/MS	N		International Employer
Full	Cult	Sociocultural	Univ. Arizona	1997	International Lethbridge	MA/MS	N		International Employer
Associate	Arch	Archaeology	Univ. Pittsburgh	2006	International Lethbridge	MA/MS	N		International Employer
Associate	Cult	Sociocultural	Univ. Pittsburgh	2002	International Lethbridge	MA/MS	N		International Employer
Full	Arch	Archaeology	CUNY	1985	International Manitoba	PhD	N		International Employer
Associate	Arch	Archaeology	International	2002	International Manitoba	PhD	N	Alberta	International Employer
Associate	Arch	Archaeology	International	2003	International Manitoba	PhD	N	McMaster Phd	International Employer
Assistant	Bio	Biological	International	2015	International Manitoba	PhD	N	Manitoba	International Employer
Full	Bio	Biological	International	1996	International Manitoba	PhD	N	McMaster Phd	International Employer
Full	Cult	Sociocultural	International	1981	International Manitoba	PhD	N	BC	International Employer
Associate	Cult	Sociocultural	International	2002	International Manitoba	PhD	N	Guelph	International Employer
Associate	Cult	Sociocultural	International	2002	International Manitoba	PhD	N	McMaster Phd	International Employer
Associate	Cult	Sociocultural	International	1999	International Manitoba	PhD	N	Toronto	International Employer
Full	Ling	Sociocultural	International	1979	International Manitoba	PhD	N	Toronto	International Employer
Associate	Cult	Sociocultural	John Hopkins	2007	International Manitoba	PhD	N		International Employer
Associate	Cult	Sociocultural	UC Davis	2009	International Manitoba	PhD	N		International Employer
Associate	Cult	Sociocultural	CUNY	2003	International McMaster Univ.	PhD	N		International Employer
Full	Ling	Sociocultural	Harvard	1975	International McMaster Univ.	PhD	N		International Employer
Full	Arch	Archaeology	International	1987	International McMaster Univ.	PhD	N	Cambridge	International Employer
Assistant	Arch	Archaeology	International	1999	International McMaster Univ.	PhD	N	Ludwig Maximillians Univ.	International Employer
Associate	Arch	Archaeology	International	1999	International McMaster Univ.	PhD	N	Univ. London	International Employer
Associate	Bio	Biological	International	1998	International McMaster Univ.	PhD	N	McMaster	International Employer
Associate	Bioarch	Biological	International	2001	International McMaster Univ.	PhD	N	McMaster	International Employer
Full	Bioarch	Biological	International	1998	International McMaster Univ.	PhD	N	Univ. London	International Employer
Full	Cult	Sociocultural	International	1996	International McMaster Univ.	PhD	N	McGill	International Employer
Associate	Cult	Sociocultural	International	1995	International McMaster Univ.	PhD	N	McMaster	International Employer
Associate	Cult	Sociocultural	International	2003	International McMaster Univ.	PhD	N	York	International Employer
Full	Cult	Sociocultural	UC Berkeley	1985	International McMaster Univ.	PhD	N		International Employer
Assistant	Cult	Sociocultural	Univ. Chicago	2008	International McMaster Univ.	PhD	N		International Employer
Full	Cult	Sociocultural	CUNY	1998	International Memorial Univ.	PhD	N		International Employer
Assistant	Cult	Sociocultural	International	2014	International Memorial Univ.	PhD	N	INRS Univ.	International Employer
Associate	Cult	Sociocultural	International	1995	International Memorial Univ.	PhD	N	London School Economics	International Employer
Full	Cult	Sociocultural	International	1992	International Memorial Univ.	PhD	N	McMaster	International Employer
Full	Cult	Sociocultural	International	1993	International Memorial Univ.	PhD	N	McMaster	International Employer
Associate	Cult	Sociocultural	International	1967	International Memorial Univ.	PhD	N	Memorial Univ.	International Employer
Associate	Cult	Sociocultural	International	2009	International Memorial Univ.	PhD	N	Memorial Univ.	International Employer
Associate	Cult	Sociocultural	International	2002	International Memorial Univ.	PhD	N	York Univ.	International Employer
Assistant	Cult	Sociocultural	Rutgers	2013	International Memorial Univ.	PhD	N		International Employer
Associate	Cult	Sociocultural	UC Berkeley	2001	International Memorial Univ.	PhD	N		International Employer
Full	Soc	Soc	Boston College	2004	Amherst College	BA/BS	N		Not Anthro Instructor
Full	Soc	Soc	UC Berkeley	1979	Amherst College	BA/BS	N		Not Anthro Instructor
Full	Soc	Soc	UC Berkeley	1989	Amherst College	BA/BS	N		Not Anthro Instructor
Associate	Soc	Soc	Univ. Oregon	2012	Amherst College	BA/BS	N		Not Anthro Instructor
Assistant	Geo	Geo	Virginia Polytechnic	2016	Colorado Mesa	BA/BS	N	Geospatial and Environmental PhD	Not Anthro Instructor
Assistant	Soc	Soc	Indiana Univ. Bloomington	2013	Denison Univ.	BA/BS	N	Sociology PhD	Not Anthro Instructor
Assistant	Soc	Soc	Univ. Connecticut	2005	Denison Univ.	BA/BS	N	Sociology PhD	Not Anthro Instructor
Full	Soc	Soc	Univ. Illinois Urbana Champaign	1990	Drake	BA/BS	N	Sociology PhD	Not Anthro Instructor
Associate	Soc	Soc	NA	NA	Edinboro Univ. Pennsylvania	BA/BS	N		Not Anthro Instructor
Associate	Geo	Geo	International	2001	Florida International Univ.	MA/MS	N	Glasgow	Not Anthro Instructor
Full	Soc	Soc	International	2002	Florida International Univ.	MA/MS	N	Puerto Rico	Not Anthro Instructor
Associate	Soc	Soc	John Hopkins	1987	Florida International Univ.	MA/MS	N		Not Anthro Instructor
Associate	Soc	Soc	John Hopkins	1979	Florida International Univ.	MA/MS	N		Not Anthro Instructor
Assistant	Geo	Geo	Ohio State	2015	Florida International Univ.	MA/MS	N		Not Anthro Instructor
Assistant	Geo	Geo	Ohio State	2011	Florida International Univ.	MA/MS	N		Not Anthro Instructor
Full	Geo	Geo	UC Berkeley	1992	Florida International Univ.	MA/MS	N		Not Anthro Instructor
Associate	Soc	Soc	UC Los Angeles	2007	Florida International Univ.	MA/MS	N		Not Anthro Instructor
Lecturer	Soc	Soc	Univ. Colorado Boulder	2009	Florida International Univ.	MA/MS	N		Not Anthro Instructor
Lecturer	Geo	Geo	Univ. Hawaii Manoa	2008	Florida International Univ.	MA/MS	N		Not Anthro Instructor
Associate	Geo	Geo	Univ. Iowa	1999	Florida International Univ.	MA/MS	N		Not Anthro Instructor
Associate	Geo	Geo	Univ. Kentucky	2008	Florida International Univ.	MA/MS	N		Not Anthro Instructor
Lecturer	Geo	Geo	Univ. Maryland	NA	Florida International Univ.	MA/MS	N		Not Anthro Instructor
Associate	Soc	Soc	Univ. Maryland	2006	Florida International Univ.	MA/MS	N		Not Anthro Instructor
Assistant	Soc	Soc	Univ. Michigan	2014	Florida International Univ.	MA/MS	N		Not Anthro Instructor
Full	Soc	Soc	Univ. New Mexico	1986	Florida International Univ.	MA/MS	N		Not Anthro Instructor
Associate	Soc	Soc	Univ. Wisconsin Madison	1988	Florida International Univ.	MA/MS	N		Not Anthro Instructor
Associate	Soc	Soc	Washington State Univ.	1979	Florida International Univ.	MA/MS	N		Not Anthro Instructor
Full	Soc	Soc	Yale	1981	Florida International Univ.	MA/MS	N		Not Anthro Instructor
Full	Soc	Soc	Ohio State	1997	Georgia Southern Univ.	MA/MS	N	Sociology PhD	Not Anthro Instructor
Full	Soc	Soc	Utah State Univ.	2003	Illinois State	MA/MS	N	Sociologist	Not Anthro Instructor
Assistant	Geo	Geo	Louisiana State	2013	Louisiana State Baton Rouge	PhD	N	Computer science PhD	Not Anthro Instructor
Associate	Geo	Geo	Louisiana State	1995	Louisiana State Baton Rouge	PhD	N	MLIS Phd	Not Anthro Instructor
Full	Geo	Geo	Louisiana State	1994	Louisiana State Baton Rouge	PhD	N		Not Anthro Instructor
Assistant	Geo	Geo	Northern Illinois Univ.	2018	Louisiana State Baton Rouge	PhD	N		Not Anthro Instructor
Full	Geo	Geo	Ohio State	1995	Louisiana State Baton Rouge	PhD	N		Not Anthro Instructor
Full	Geo	Geo	SUNY Buffalo	1997	Louisiana State Baton Rouge	PhD	N		Not Anthro Instructor
Full	Geo	Geo	Syracuse Univ.	1984	Louisiana State Baton Rouge	PhD	N		Not Anthro Instructor
Associate	Geo	Geo	Texas A&M	2006	Louisiana State Baton Rouge	PhD	N		Not Anthro Instructor
Associate	Geo	Geo	Texas State Univ. San Marcos	2010	Louisiana State Baton Rouge	PhD	N		Not Anthro Instructor
Assistant	Geo	Geo	Univ. Arizona	2010	Louisiana State Baton Rouge	PhD	N		Not Anthro Instructor
Associate	Geo	Geo	Univ. Florida	2012	Louisiana State Baton Rouge	PhD	N		Not Anthro Instructor
Assistant	Geo	Geo	Univ. Illinois Urbana Champaign	2014	Louisiana State Baton Rouge	PhD	N		Not Anthro Instructor
Associate	Geo	Geo	Univ. North Carolina Chapel Hill	1987	Louisiana State Baton Rouge	PhD	N		Not Anthro Instructor
Associate	Geo	Geo	Univ. South Florida	2008	Louisiana State Baton Rouge	PhD	N		Not Anthro Instructor
Associate	Geo	Geo	Univ. Southern California	1999	Louisiana State Baton Rouge	PhD	N		Not Anthro Instructor
Full	Geo	Geo	Univ. Wisconsin Madison	1987	Louisiana State Baton Rouge	PhD	N		Not Anthro Instructor
Associate	Geo	Geo	International	2014	Michigan Technological Univ.	PhD	N	Western Ontario	Not Anthro Instructor
Assistant	Soc	Soc	International	2015	Michigan Technological Univ.	PhD	N	Cambridge	Not Anthro Instructor
Assistant	Geo	Geo	Kent State	2019	Michigan Technological Univ.	PhD	N	Social Sciences department	Not Anthro Instructor
Full	Envir	Envir	Univ. Washington	1996	Michigan Technological Univ.	PhD	N	Social Sciences department	Not Anthro Instructor
Full	Hist	Hist	Univ. Washington	1994	Michigan Technological Univ.	PhD	N	Social Sciences department	Not Anthro Instructor
Associate	Soc	Soc	Univ. Wisconsin Madison	2013	Michigan Technological Univ.	PhD	N	Social Sciences department	Not Anthro Instructor
Associate	Soc	Soc	Univ. Wisconsin Madison	2010	Michigan Technological Univ.	PhD	N	Social Sciences department	Not Anthro Instructor
Assistant	Soc	Soc	Brown	2012	Muhlenberg College	BA/BS	N	Soc and Anth	Not Anthro Instructor
Assistant	Soc	Soc	Temple	2014	Muhlenberg College	BA/BS	N		Not Anthro Instructor
Full	Soc	Soc	NYU	2005	Roger Williams Univ.	BA/BS	N	Sociology PhD	Not Anthro Instructor
Associate	Geo	Geo	Univ. Texas Austin	1998	Trinity Univ.	BA/BS	N	Geography Phd	Not Anthro Instructor
Associate	Soc	Soc	Penn State	2006	Univ. Nebraska Omaha	BA/BS	N	Soc PhD	Not Anthro Instructor
Full	Geo	Geo	Clark Univ.	1992	Univ. Southern Maine	BA/BS	N		Not Anthro Instructor
Full	Geo	Geo	Clark Univ.	1996	Univ. Southern Maine	BA/BS	N		Not Anthro Instructor
Full	Geo	Geo	Northwestern Univ.	1975	Univ. Southern Maine	BA/BS	N		Not Anthro Instructor
Full	Geo	Geo	Univ. Wisconsin Madison	1990	Univ. Southern Maine	BA/BS	N		Not Anthro Instructor
Full	Soc	Sociocultural	Univ. Texas Austin	2007	St John's Univ.	BA/BS	N	Sociology PhD	Not Anthro Instructor
Full	Geo	Geo	Univ. Texas Austin	1995	Louisiana State Baton Rouge	PhD	N	Geography PhD	Not Anthro Instructor
Other	Cult	Sociocultural	California Institute Integral Studies	2016	City College San Francisco	AA/AS	N		Not minimum BA granting
Other	Arch	Archaeology	Univ. Minnesota	1991	City College San Francisco	AA/AS	N		Not minimum BA granting
Full	Arch	Archaeology	Ohio State	1995	Columbus State Community College	AA/AS	N		Not minimum BA granting
Full	Cult	Sociocultural	Ohio State	1984	Columbus State Community College	AA/AS	N		Not minimum BA granting
Full	Cult	Sociocultural	Ohio State	2001	Columbus State Community College	AA/AS	N		Not minimum BA granting
Assistant	Cult	Sociocultural	SUNY Buffalo	1979	Houston Community College	AA/AS	N		Not minimum BA granting
Assistant	Arch	Archaeology	Texas A&M	2016	Houston Community College	AA/AS	N		Not minimum BA granting
Assistant	Arch	Archaeology	Southern Illinois Carbondale	2008	Houston Community College	AA/AS	N		Not minimum BA granting
Lecturer	Arch	Archaeology	Arizona State Univ.	1995	McHenry County College	AA/AS	N		Not minimum BA granting
Associate	Bio	Biological	International	NA	San Diego City College	AA/AS	N	Cambridge	Not minimum BA granting
Assistant	Arch	Archaeology	Washington State Univ.	1987	San Diego City College	AA/AS	N		Not minimum BA granting
Lecturer	Cult	Sociocultural	American Univ.	2008	American Univ.	PhD	N		Not TT
Lecturer	Cult	Sociocultural	College William and Mary	2013	American Univ.	PhD	N		Not TT
Other	Arch	Archaeology	Univ. Illinois Urbana Champaign	1997	American Univ.	PhD	N		Not TT
Research	Cult	Sociocultural	Catholic Univ. of America	1972	Applacian State Univ.	BA/BS	N		Not TT
Research	Cult	Sociocultural	Harvard	1982	Applacian State Univ.	BA/BS	N		Not TT
Lecturer	Arch	Archaeology	Arizona State Univ.	2015	Arizona State Univ.	PhD	N		Not TT
Research	Arch	Archaeology	Arizona State Univ.	1995	Arizona State Univ.	PhD	N		Not TT
Lecturer	Bio	Biological	Arizona State Univ.	2009	Arizona State Univ.	PhD	N		Not TT
Lecturer	Cult	Sociocultural	Arizona State Univ.	2016	Arizona State Univ.	PhD	N		Not TT
Director	Cult	Sociocultural	Michigan State	2016	Arizona State Univ.	PhD	N		Not TT
Director	Bio	Biological	UC Berkeley	1990	Arizona State Univ.	PhD	N		Not TT
Research	Cult	Sociocultural	Univ. Illinois Urbana Champaign	1968	Arizona State Univ.	PhD	N		Not TT
Lecturer	Cult	Sociocultural	Univ. Michigan	2014	Auburn Univ.	PhD	N		Not TT
Director	Cult	Sociocultural	International	1989	Austrian Academy Science	NA	N	Vienna	Not TT
Director	Cult	Sociocultural	International	2016	Austrian Academy Science	NA	N	Vienna	Not TT
Other	Arch	Archaeology	SUNY Albany	1987	Bard	PhD	N		Not TT
Lecturer	Arch	Archaeology	Univ. Montana	2015	Bates	PhD	N		Not TT
Lecturer	Bio	Biological	Oklahoma State	2008	Baylor	BA/BS	N		Not TT
Lecturer	Bio	Biological	Yale	2011	Baylor	BA/BS	N		Not TT
Lecturer	Arch	Archaeology	Harvard	2000	Binghamton Univ.	PhD	N		Not TT
Lecturer	Cult	Sociocultural	UC Davis	1999	Boise State	BA/BS	N		Not TT
Lecturer	Cult	Sociocultural	Mailman School Public Health	2003	Boston Univ. Medical School	MA/MS	N		Not TT
Curator	Arch	Archaeology	International	1991	Bowdoin	BA/BS	N	Calgary	Not TT
Lecturer	Cult	Sociocultural	International	2000	Case Western Reserve Univ.	PhD	N	Federal Rio	Not TT
Director	Arch	Archaeology	Univ. New Mexico	2016	Center for American Archaeology	NA	N		Not TT
Lecturer	Arch	Archaeology	International	2015	Center for Materials Research in Archaeology and Ethnology	NA	N	Sheffield	Not TT
Lecturer	Arch	Archaeology	MIT	2008	Center for Materials Research in Archaeology and Ethnology	NA	N		Not TT
Lecturer	Bio	Biological	International	2016	Central Washington Univ.	BA/BS	N	Kyoto	Not TT
Lecturer	Bio	Biological	Univ. Washington	2005	Central Washington Univ.	BA/BS	N		Not TT
Lecturer	Arch	Archaeology	Washington State Univ.	2010	Central Washington Univ.	BA/BS	N		Not TT
Lecturer	Arch	Archaeology	Univ. Florida	NA	Clemson	BA/BS	N		Not TT
Lecturer	Bio	Biological	Univ. New Mexico	1997	Clemson	BA/BS	N		Not TT
Fellow	Cult	Sociocultural	Univ. Michigan	2008	Colby	BA/BS	N		Not TT
Lecturer	Cult	Sociocultural	Univ. Oklahoma	1998	College William and Mary	PhD	N		Not TT
Lecturer	Cult	Sociocultural	Columbia	1993	Columbia	PhD	N		Not TT
Lecturer	Cult	Sociocultural	Univ. Chicago	1992	Cornell	PhD	N		Not TT
Lecturer	Cult	Sociocultural	Univ. Chicago	1993	CUNY	PhD	N		Not TT
Lecturer	Ling	Sociocultural	Univ. Chicago	2011	CUNY	PhD	N		Not TT
Lecturer	Cult	Sociocultural	International	2009	Dartmouth	PhD	N	Oxford	Not TT
Lecturer	Cult	Sociocultural	Stanford	2010	Dartmouth	PhD	N		Not TT
Lecturer	Ling	Sociocultural	Univ. Chicago	2006	Dartmouth	PhD	N		Not TT
Lecturer	Arch	Archaeology	Tulane	2016	Edinboro Univ. Pennsylvania	BA/BS	N		Not TT
Lecturer	Cult	Sociocultural	Univ. Wisconsin Madison	2009	Emory	PhD	N		Not TT
Lecturer	Arch	Archaeology	Florida State Univ.	2007	Florida State Univ.	MA/MS	N		Not TT
Lecturer	Bio	Biological	Florida State Univ.	2011	Florida State Univ.	MA/MS	N		Not TT
Lecturer	Cult	Sociocultural	Ohio State	1998	Georgetown Univ.	BA/BS	N		Not TT
Lecturer	Arch	Archaeology	Univ. Florida	2013	Georgia Southern Univ.	MA/MS	N		Not TT
Lecturer	Cult	Sociocultural	Emory	2008	Georgia State	MA/MS	N		Not TT
Curator	Arch	Archaeology	Southern Illinois Carbondale	2014	Grand Valley State	BA/BS	N		Not TT
Lecturer	Arch	Archaeology	Harvard	1986	Harvard	PhD	N		Not TT
Lecturer	Bio	Biological	Idaho State	2017	Idaho State	MA/MS	N	Instructional Design PhD	Not TT
Lecturer	Cult	Sociocultural	Univ. Illinois Urbana Champaign	ABD	Idaho State	MA/MS	N		Not TT
Other	Arch	Archaeology	Indiana Univ. Bloomington	2001	Indiana Univ. Bloomington	PhD	N		Not TT
Lecturer	Arch	Archaeology	Northwestern Univ.	1990	Indiana Univ. Bloomington	PhD	N		Not TT
Lecturer	Cult	Sociocultural	Indiana Univ. Bloomington	2013	Indiana Univ. Purdue Univ. Indianapolis	MA/MS	N		Not TT
Lecturer	Cult	Sociocultural	Northwestern Univ.	2013	Loyola	BA/BS	N		Not TT
Lecturer	Ling	Sociocultural	Univ. Arizona	2009	Loyola	BA/BS	N		Not TT
Lecturer	Arch	Archaeology	Harvard	2016	Massachusetts Institute Technology	PhD	N		Not TT
Research Scientist	Arch	Archaeology	Arizona State Univ.	2009	Mercyhurst Univ.	MA/MS	N		Not TT
PostDoc	Bioarch	Biological	Univ. Wyoming	2016	Mercyhurst Univ.	MA/MS	N		Not TT
Lecturer	Ling	Sociocultural	Univ. Colorado Boulder	2016	Metropolitan State Univ. Denver	BA/BS	N		Not TT
Lecturer	Cult	Sociocultural	Washington State Univ.	1971	Metropolitan State Univ. Denver	BA/BS	N		Not TT
Visiting	Cult	Sociocultural	Univ. Michigan	2014	Miami Univ.	BA/BS	N		Not TT
Visiting	Bio	Biological	Univ. Texas Austin	2018	Miami Univ.	BA/BS	N		Not TT
Lecturer	Cult	Sociocultural	Michigan State	2007	Michigan Technological Univ.	PhD	N	Social Sciences department	Not TT
Curator/Director	Arch	Archaeology	Southern Illinois Carbondale	1984	Missouri State Univ.	BA/BS	N		Not TT
Lecturer	Cult	Sociocultural	Indiana Univ. Bloomington	2012	Monmouth Univ.	MA/MS	N		Not TT
Research Scientist	Arch	Archaeology	Tulane	1996	New College Florida	BA/BS	N		Not TT
Visiting	Cult	Sociocultural	Univ. Texas Austin	2017	New Mexico State Univ.	MA/MS	N		Not TT
Postdoc	Cult	Sociocultural	UC Davis	2019	North Carolina State Univ.	MA/MS	N		Not TT
Lecturer	Cult	Sociocultural	Univ. Tennessee Knoxville	1999	North Carolina State Univ.	MA/MS	N		Not TT
Lecturer	Cult	Sociocultural	Brandeis	2001	Northern Arizona Univ.	MA/MS	N		Not TT
Lecturer	Cult	Sociocultural	International	2015	Northern Arizona Univ.	MA/MS	N	Calgary	Not TT
Lecturer	Arch	Archaeology	Penn State	2017	Northern Arizona Univ.	MA/MS	N		Not TT
Lecturer	Cult	Sociocultural	Syracuse Univ.	2006	Northern Arizona Univ.	MA/MS	N		Not TT
Lecturer	Cult	Sociocultural	UC Los Angeles	1996	Northern Arizona Univ.	MA/MS	N		Not TT
Lecturer	Cult	Sociocultural	UC Los Angeles	2016	Northern Arizona Univ.	MA/MS	N		Not TT
Lecturer	Cult	Sociocultural	UC San Diego	2018	Northern Arizona Univ.	MA/MS	N		Not TT
Lecturer	Cult	Sociocultural	UC Santa Cruz	2003	Northern Arizona Univ.	MA/MS	N		Not TT
Lecturer	Arch	Archaeology	Univ. Hawaii Manoa	2006	Northern Arizona Univ.	MA/MS	N		Not TT
Lecturer	Arch	Archaeology	Univ. Michigan	1986	Northern Arizona Univ.	MA/MS	N		Not TT
Lecturer	Arch	Archaeology	Univ. Nevada Reno	2013	Northern Arizona Univ.	MA/MS	N		Not TT
Lecturer	Arch	Archaeology	Univ. Nevada Reno	2016	Northern Arizona Univ.	MA/MS	N		Not TT
Lecturer	Arch	Archaeology	Univ. North Carolina Chapel Hill	1990	Northern Illinois Univ.	MA/MS	N		Not TT
Lecturer	Bio	Biological	Univ. North Carolina Chapel Hill	1990	Northern Illinois Univ.	MA/MS	N		Not TT
Visiting	Arch	Archaeology	Univ. Chicago	2014	Northwestern Univ.	PhD	N		Not TT
Visiting	Arch	Archaeology	Spertus College	2015	Oakland Univ.	BA/BS	N		Not TT
Lecturer	Bioarch	Biological	Univ. South Florida	2010	Oakland Univ.	BA/BS	N		Not TT
Lecturer	Cult	Sociocultural	Wayne State	1998	Oakland Univ.	BA/BS	N		Not TT
Curator/Director	Cult	Sociocultural	Oregon State	2012	Oregon State	PhD	N		Not TT
Visiting	Cult	Sociocultural	Univ. Pennsylvania	ABD	Pacific Lutheran Univ.	BA/BS	N		Not TT
Visiting	Cult	Sociocultural	Washington State Univ.	2012	Pacific Lutheran Univ.	BA/BS	N		Not TT
Postdoc	Bio	Biological	Duke	2014	Penn State	PhD	N		Not TT
Postdoc	Bio	Biological	International	2018	Penn State	PhD	N	Max Plank	Not TT
Postdoc	Bio	Biological	International	2016	Penn State	PhD	N	McMaster	Not TT
Postdoc	Bio	Biological	International	2019	Penn State	PhD	N	Toronto	Not TT
Postdoc	Cult	Sociocultural	International	2019	Penn State	PhD	N	Paris	Not TT
Postdoc	Bio	Biological	Medical Univ. South Carolina	2019	Penn State	PhD	N		Not TT
Postdoc	Bio	Biological	NYU	2015	Penn State	PhD	N		Not TT
Postdoc	Bio	Biological	Saint Louis Univ.	2012	Penn State	PhD	N	Ecology PhD	Not TT
Curator/Director	Arch	Archaeology	Univ. Michigan	1998	Penn State	PhD	N		Not TT
Postdoc	Arch	Archaeology	Yale	2019	Penn State	PhD	N		Not TT
Visiting	Cult	Sociocultural	UC Irvine	2013	Pitzer College	BA/BS	N		Not TT
Visiting	Cult	Sociocultural	Univ. Michigan	2019	Pitzer College	BA/BS	N		Not TT
Curator/Director	Cult	Sociocultural	Princeton	1996	Princeton Univ.	PhD	N		Not TT
Visiting	Bio	Biological	Univ. Pennsylvania	1992	Princeton Univ.	PhD	N		Not TT
Visiting	Cult	Sociocultural	Boston Univ.	2015	Rochester	BA/BS	N		Not TT
Lecturer	Ling	Sociocultural	CUNY	2001	Rutgers	PhD	N		Not TT
Lecturer	Bioarch	Biological	International	2011	Rutgers	PhD	N	Bristol	Not TT
Lecturer	Cult	Sociocultural	NYU	2013	Rutgers	PhD	N		Not TT
Lecturer	Cult	Sociocultural	Princeton	2014	Rutgers	PhD	N		Not TT
Lecturer	Arch	Archaeology	Binghamton Univ.	2016	Santa Clara Univ.	BA/BS	N		Not TT
Postdoc	Cult	Sociocultural	Univ. Kentucky	2017	Santa Clara Univ.	BA/BS	N		Not TT
Lecturer	Arch	Archaeology	Univ. Michigan	2014	Santa Clara Univ.	BA/BS	N		Not TT
Visiting	Cult	Sociocultural	Univ. Kentucky	ABD	Sewanee: The Univ. The South	BA/BS	N		Not TT
Visiting	Arch	Archaeology	Yale	2014	Skidmore College	BA/BS	N		Not TT
Lecturer	Arch	Archaeology	Univ. Missouri Columbia	2015	SMU	PhD	N		Not TT
Lecturer	Arch	Archaeology	SUNY Buffalo	2015	SUNY Albany	PhD	N		Not TT
Visiting	Cult	Sociocultural	Univ. Wisconsin Madison	2015	SUNY Oswego	BA/BS	N		Not TT
Lecturer	Cult	Sociocultural	Teachers College Columbia Univ.	2013	Teachers College Columbia Univ.	PhD	N		Not TT
Lecturer	Cult	Sociocultural	Univ. Tennessee Knoxville	2005	Texas A&M	PhD	N		Not TT
Lecturer	Cult	Sociocultural	Univ. New Mexico	1993	Texas Christian Univ.	BA/BS	N		Not TT
Research Scientist	Cult	Sociocultural	John Hopkins	1998	Texas State Univ. San Marcos	PhD	N		Not TT
Research Scientist	Arch	Archaeology	Texas A&M	1998	Texas State Univ. San Marcos	PhD	N		Not TT
Lecturer	Bio	Biological	Univ. Missouri Columbia	2005	Texas State Univ. San Marcos	PhD	N		Not TT
Curator/Director	Arch	Archaeology	Univ. Tennessee Knoxville	2000	Texas State Univ. San Marcos	PhD	N		Not TT
Lecturer	Bioarch	Biological	Univ. Tennessee Knoxville	2000	Texas State Univ. San Marcos	PhD	N		Not TT
Lecturer	Cult	Sociocultural	Univ. Texas Austin	2007	Texas State Univ. San Marcos	PhD	N		Not TT
Lecturer	Cult	Sociocultural	Tufts	2004	Tufts Univ.	BA/BS	N		Not TT
Lecturer	Arch	Archaeology	Univ. Texas Austin	1997	Tufts Univ.	BA/BS	N		Not TT
Lecturer	Cult	Sociocultural	UC Irvine	1998	UC Irvine	PhD	N		Not TT
Lecturer	Cult	Sociocultural	UC Irvine	2004	UC Irvine	PhD	N		Not TT
Lecturer	Cult	Sociocultural	UC Irvine	2006	UC Irvine	PhD	N		Not TT
Lecturer	Arch	Archaeology	UC Riverside	1979	UC Irvine	PhD	N		Not TT
Research	Arch	Archaeology	UC San Diego	2004	UC San Diego	PhD	N		Not TT
Lecturer	Arch	Archaeology	UMass Amherst	1993	UMass Amherst	PhD	N		Not TT
Lecturer	Cult	Sociocultural	UMass Amherst	1986	UMass Amherst	PhD	N		Not TT
Lecturer	Cult	Sociocultural	UMass Amherst	2015	UMass Amherst	PhD	N		Not TT
Lecturer	Cult	Sociocultural	Univ. Wisconsin Madison	2008	UMass Amherst	PhD	N		Not TT
Visiting	Cult	Sociocultural	Indiana Univ. Bloomington	2018	Union College	BA/BS	N		Not TT
Lecturer	Arch	Archaeology	Univ. Alabama	2009	Univ. Alabama	PhD	N		Not TT
Lecturer	Arch	Archaeology	International	2008	Univ. Central Florida	PhD	N	Western Ontario	Not TT
Lecturer	Arch	Archaeology	International	2009	Univ. Central Florida	PhD	N	Western Ontario	Not TT
Lecturer	Arch	Archaeology	Univ. Florida	2011	Univ. Central Florida	PhD	N		Not TT
Lecturer	Arch	Archaeology	Univ. Florida	2015	Univ. Central Florida	PhD	N		Not TT
Lecturer	Cult	Sociocultural	Univ. Florida	1994	Univ. Central Florida	PhD	N		Not TT
Lecturer	Cult	Sociocultural	Columbia	2017	Univ. Chicago	PhD	N		Not TT
Lecturer	Cult	Sociocultural	NYU	2018	Univ. Chicago	PhD	N		Not TT
Lecturer	Cult	Sociocultural	Stanford	2018	Univ. Chicago	PhD	N		Not TT
Lecturer	Cult	Sociocultural	Univ. Southern California	2010	Univ. Colorado Boulder	PhD	N		Not TT
Director	Cult	Sociocultural	Univ. Florida	1992	Univ. Florida	PhD	N		Not TT
Other	Cult	Sociocultural	Michigan State	1989	Univ. Georgia	PhD	N		Not TT
Lecturer	Cult	Sociocultural	Rochester	1994	Univ. Georgia	PhD	N		Not TT
Other	Cult	Sociocultural	Univ. Hawaii Manoa	2000	Univ. Hawaii Manoa	PhD	N		Not TT
Lecturer	Bio	Biological	Univ. Illinois Urbana Champaign	2012	Univ. Illinois Urbana Champaign	PhD	N		Not TT
Lecturer	Arch	Archaeology	Univ. Missouri Columbia	2013	Univ. Iowa	PhD	N		Not TT
Lecturer	Bioarch	Biological	Ohio State	1992	Univ. Kansas	PhD	N		Not TT
Lecturer	Arch	Archaeology	Univ. Missouri Columbia	1992	Univ. Kansas	PhD	N		Not TT
Lecturer	Arch	Archaeology	Boston Univ.	2003	Univ. Kentucky	PhD	N		Not TT
Lecturer	Arch	Archaeology	Univ. Pittsburgh	1995	Univ. Kentucky	PhD	N		Not TT
Curator/Director	Arch	Archaeology	Boston Univ.	1991	Univ. Massachusetts Boston	MA/MS	N		Not TT
Research Scientist	Arch	Archaeology	Boston Univ.	2007	Univ. Massachusetts Boston	MA/MS	N		Not TT
Lecturer	Cult	Sociocultural	Brandeis	2004	Univ. Massachusetts Boston	MA/MS	N		Not TT
Lecturer	Cult	Sociocultural	Columbia	1991	Univ. Massachusetts Boston	MA/MS	N		Not TT
Lecturer	Cult	Sociocultural	Harvard	1995	Univ. Massachusetts Boston	MA/MS	N		Not TT
Research Scientist	Arch	Archaeology	UC Los Angeles	1997	Univ. Massachusetts Boston	MA/MS	N		Not TT
Research Scientist	Arch	Archaeology	Univ. Michigan	1995	Univ. Massachusetts Boston	MA/MS	N		Not TT
Research Scientist	Arch	Archaeology	Univ. Michigan	1999	Univ. Massachusetts Boston	MA/MS	N		Not TT
Lecturer	Arch	Archaeology	Univ. Texas Austin	1997	Univ. Massachusetts Boston	MA/MS	N		Not TT
Lecturer	Arch	Archaeology	Ohio State	2002	Univ. Memphis	MA/MS	N		Not TT
Lecturer	Cult	Sociocultural	Univ. Georgia	2015	Univ. Memphis	MA/MS	N		Not TT
Lecturer	Cult	Sociocultural	Univ. South Florida	2011	Univ. Miami	MA/MS	N		Not TT
Lecturer	Cult	Sociocultural	Princeton	1989	Univ. Michigan Ann Arbor	PhD	N		Not TT
Lecturer	Arch	Archaeology	Univ. Arizona	1996	Univ. Michigan Ann Arbor	PhD	N		Not TT
Lecturer	Cult	Sociocultural	Univ. North Carolina Chapel Hill	1980	Univ. Michigan Ann Arbor	PhD	N		Not TT
Visiting	Cult	Sociocultural	Oregon State	2012	Univ. Missouri Columbia	PhD	N	Environmental Sci PhD	Not TT
Curator/Director	Arch	Archaeology	Univ. Michigan	1999	Univ. Missouri Columbia	PhD	N		Not TT
Curator/Director	Arch	Archaeology	Univ. Montana	2013	Univ. Montana	PhD	N		Not TT
Lecturer	Cult	Sociocultural	Brandeis	2009	Univ. New Hampshire	BA/BS	N		Not TT
Visiting	Arch	Archaeology	College William and Mary	2018	Univ. New Hampshire	BA/BS	N		Not TT
Lecturer	Cult	Sociocultural	Cornell	2002	Univ. New Hampshire	BA/BS	N		Not TT
Lecturer	Arch	Archaeology	Michigan State	2016	Univ. New Hampshire	BA/BS	N		Not TT
Lecturer	Arch	Archaeology	Univ. Alabama	2017	Univ. North Carolina Chapel Hill	PhD	N		Not TT
Lecturer	Cult	Sociocultural	Univ. Tennessee Knoxville	2013	Univ. North Carolina Charlotte	MA/MS	N		Not TT
Lecturer	Cult	Sociocultural	Yale	2003	Univ. North Carolina Charlotte	MA/MS	N		Not TT
Lecturer	Cult	Sociocultural	Univ. North Carolina Chapel Hill	1971	Univ. North Carolina Greensboro	BA/BS	N		Not TT
Lecturer	Cult	Sociocultural	Univ. North Carolina Chapel Hill	2013	Univ. North Carolina Greensboro	BA/BS	N		Not TT
Lecturer	Cult	Sociocultural	Syracuse Univ.	2014	Univ. North Texas	MA/MS	N		Not TT
Lecturer	Ling	Sociocultural	Univ. Missouri Columbia	2015	Univ. North Texas	MA/MS	N		Not TT
Lecturer	Cult	Sociocultural	Univ. New Mexico	2017	Univ. North Texas	MA/MS	N		Not TT
Research Scientist	Cult	Sociocultural	Duke	2003	Univ. Oklahoma	PhD	N		Not TT
Postdoc	Bio	Biological	Univ. Kansas	2017	Univ. Oklahoma	PhD	N		Not TT
Research Scientist	Cult	Sociocultural	Univ. Oklahoma	2010	Univ. Oklahoma	PhD	N		Not TT
Research Scientist	Cult	Sociocultural	Univ. Oklahoma	2016	Univ. Oklahoma	PhD	N		Not TT
Research Scientist	Cult	Sociocultural	Univ. Oklahoma	2017	Univ. Oklahoma	PhD	N		Not TT
Visiting	Cult	Sociocultural	UC Davis	1980	Univ. Pennsylvania	PhD	N		Not TT
Visiting	Arch	Archaeology	Univ. Illinois Chicago	2018	Univ. Pennsylvania	PhD	N		Not TT
Research Scientist	Cult	Sociocultural	Univ. Illinois Chicago	1984	Univ. Pittsburgh	PhD	N		Not TT
Research Scientist	Arch	Archaeology	Univ. Pittsburgh	2009	Univ. Pittsburgh	PhD	N		Not TT
Lecturer	Cult	Sociocultural	Univ. Texas Austin	2012	Univ. Pittsburgh	PhD	N		Not TT
Lecturer	Cult	Sociocultural	Syracuse Univ.	2018	Univ. San Diego	BA/BS	N		Not TT
Lecturer	Cult	Sociocultural	Univ. North Carolina Chapel Hill	1993	Univ. South Carolina	PhD	N	heath behavior and eduation PhD	Not TT
Lecturer	Arch	Archaeology	International	2006	Univ. South Dakota	BA/BS	N	Glasgow	Not TT
Postdoc	Arch	Archaeology	SMU	2016	Univ. South Florida	PhD	N		Not TT
Lecturer	Arch	Archaeology	Univ. Pittsburgh	2011	Univ. South Florida	PhD	N		Not TT
Lecturer	Cult	Sociocultural	Univ. South Florida	2008	Univ. South Florida	PhD	N		Not TT
Postdoc	Cult	Sociocultural	Univ. Tennessee Knoxville	2018	Univ. South Florida	PhD	N		Not TT
Lecturer	Cult	Sociocultural	Univ. Virginia	1998	Univ. South Florida	PhD	N		Not TT
Lecturer	Cult	Sociocultural	Univ. Hawaii Manoa	2003	Univ. South Florida St. Pete	BA/BS	N		Not TT
Lecturer	Cult	Sociocultural	American Univ.	2008	Univ. Southern Maine	BA/BS	N		Not TT
Lecturer	Cult	Sociocultural	UC Berkeley	1995	Univ. Southern Maine	BA/BS	N		Not TT
Lecturer	Arch	Archaeology	Vanderbilt	2002	Univ. Tennessee Chattanooga	BA/BS	N		Not TT
Curator/Director	Bioarch	Biological	Univ. Florida	2016	Univ. Tennessee Knoxville	PhD	N		Not TT
Lecturer	Bio	Biological	Univ. Tennessee Knoxville	1996	Univ. Tennessee Knoxville	PhD	N		Not TT
Lecturer	Bio	Biological	Univ. Tennessee Knoxville	2002	Univ. Tennessee Knoxville	PhD	N		Not TT
Lecturer	Cult	Sociocultural	Univ. Texas Austin	2003	Univ. Tennessee Knoxville	PhD	N		Not TT
Lecturer	Cult	Sociocultural	Univ. Washington	1999	Univ. Tennessee Knoxville	PhD	N		Not TT
Lecturer	Cult	Sociocultural	Univ. Texas Austin	1987	Univ. Texas Austin	PhD	N		Not TT
Curator/Director	Arch	Archaeology	Univ. New Mexico	1995	Univ. Texas San Antonio	PhD	N		Not TT
Curator/Director	Arch	Archaeology	Univ. Texas Austin	2011	Univ. Texas San Antonio	PhD	N		Not TT
Postdoc	Arch	Archaeology	Univ. Wisconsin Madison	2015	Univ. Texas San Antonio	PhD	N		Not TT
Lecturer	Cult	Sociocultural	International	2017	Univ. Virginia	PhD	N	London	Not TT
Postdoc	Cult	Sociocultural	UC Los Angeles	2018	Univ. Virginia	PhD	N		Not TT
Postdoc	Ling	Sociocultural	Univ. Colorado Boulder	2017	Univ. Virginia	PhD	N		Not TT
Postdoc	Cult	Sociocultural	Univ. Virginia	2014	Univ. Virginia	PhD	N		Not TT
Lecturer	Ling	Sociocultural	Univ. Virginia	2019	Univ. Virginia	PhD	N		Not TT
Lecturer	Bioarch	Biological	International	2007	Univ. West Georgia	BA/BS	N	Hildesheim	Not TT
Lecturer	Ling	Sociocultural	Univ. Michigan	2011	Univ. West Georgia	BA/BS	N		Not TT
Lecturer	Arch	Archaeology	Univ. South Florida	2018	Univ. West Georgia	BA/BS	N		Not TT
Lecturer	Bio	Biological	Univ. Wisconsin Madison	1993	Univ. Wisconsin La Crosse	BA/BS	N		Not TT
Research Scientist	Arch	Archaeology	Univ. Wisconsin Milwaukee	1992	Univ. Wisconsin Milwaukee	PhD	N		Not TT
Research Scientist	Arch	Archaeology	Univ. Wisconsin Milwaukee	1997	Univ. Wisconsin Milwaukee	PhD	N		Not TT
Lecturer	Arch	Archaeology	Univ. Wisconsin Milwaukee	2017	Univ. Wisconsin Parkside	BA/BS	N		Not TT
Lecturer	Arch	Archaeology	Univ. Pittsburgh	2014	Univ. Wyoming	PhD	N		Not TT
Research Scientist	Arch	Archaeology	Univ. Wyoming	2011	Univ. Wyoming	PhD	N		Not TT
Lecturer	Bio	Biological	Texas A&M	2013	Utah State Univ.	MA/MS	N		Not TT
Curator/Director	Arch	Archaeology	Univ. Nebraska Lincoln	2013	Utah State Univ.	MA/MS	N		Not TT
Research Scientist	Arch	Archaeology	Univ. Washington	2016	Utah State Univ.	MA/MS	N	Research prof	Not TT
Lecturer	Arch	Archaeology	Univ. Chicago	2014	Vanderbilt	PhD	N		Not TT
Visiting	Cult	Sociocultural	Indiana Univ. Bloomington	2003	Vassar College	BA/BS	N		Not TT
Visiting	Ling	Sociocultural	NYU	2017	Vassar College	BA/BS	N		Not TT
Lecturer	Arch	Archaeology	Arizona State Univ.	2006	Virginia Commonwealth Univ.	BA/BS	N		Not TT
Lecturer	Arch	Archaeology	Univ. Virginia	2011	Virginia Commonwealth Univ.	BA/BS	N		Not TT
Lecturer	Cult	Sociocultural	Harvard	2012	Washington Univ. St. Louis	PhD	N		Not TT
Lecturer	Bio	Biological	International	2012	Washington Univ. St. Louis	PhD	N	Manchester	Not TT
Lecturer	Cult	Sociocultural	UC Berkeley	2019	Washington Univ. St. Louis	PhD	N		Not TT
Lecturer	Arch	Archaeology	Univ. Georgia	2018	Washington Univ. St. Louis	PhD	N		Not TT
Lecturer	Cult	Sociocultural	Washington Univ. St. Louis	2011	Washington Univ. St. Louis	PhD	N		Not TT
Lecturer	Arch	Archaeology	Binghamton Univ.	ABD	West Virginia Univ.	BA/BS	N		Not TT
Curator/Director	Arch	Archaeology	Princeton	1990	Yale	PhD	N		Not TT
Lecturer	Arch	Archaeology	Yale	1976	Yale	PhD	N		Not TT
Research Scientist	Bio	Biological	Yale	2004	Yale	PhD	N		Not TT
Full	Arch	Archaeology	UC Santa Barbara	1986	Center for Materials Research in Archaeology and Ethnology	NA	N		Not university
Full	Cult	Sociocultural	Columbia	1975	El Nil Research	PhD	N		Not university
Full	Cult	Sociocultural	International	1984	El Nil Research	PhD	N	Cambridge	Not university
Full	Cult	Sociocultural	Stony Brook	1979	El Nil Research	PhD	N		Not university
Admin	Cult	Sociocultural	NA	NA	Clemson	BA/BS	N
Associate	Cult	Sociocultural	New School of Social Research	1997	Dalhousie Univ.	PhD	N		International Employer
Assistant	Cult	Sociocultural	International	2010	Dalhousie Univ.	PhD	N	York	International Employer
Associate	Cult	Sociocultural	New School of Social Research	2004	Dalhousie Univ.	PhD	N		International Employer
Associate	Cult	Sociocultural	UC Los Angeles	2001	Dalhousie Univ.	PhD	N		International Employer
Associate	Cult	Sociocultural	International	2000	Dalhousie Univ.	PhD	N	Alberta	International Employer
Associate	Cult	Sociocultural	International	1999	Dalhousie Univ.	PhD	N	Toronto	International Employer
Associate	Cult	Sociocultural	International	2010	Dalhousie Univ.	PhD	N	L'Universite	International Employer
