# Supplementary material for: Beyond market share: Accounting for doctoral program size in recent rates of anthropology faculty job placement
Source: PLoS One. 2023 May 24;18(5):e0285330. doi: 10.1371/journal.pone.0285330 (PMC10208466; doi:10.1371/journal.pone.0285330)
Supplement: S2 Table — (XLSX) [file pone.0285330.s002.xlsx]

## Sheet: Sheet1
Abbreviation	Institution	Include	Sum	Avg	2019	2018	2017	2016	2015	2014	2013	2012	2011	2010	2009	2008	2007	2006	2005	2004	2003	2002	2001	2000	Comment
Michigan	Univ. Michigan	Y	329	16.45	11	18	13	18	18	19	17	25	16	14	18	16	18	18	14	16	20	13	8	19
Chicago	Univ. Chicago	Y	316	15.8	11	14	12	14	11	17	20	11	18	17	15	17	22	12	13	23	20	13	17	19
Berkeley	UC Berkeley	Y	311	15.55	15	12	14	7	18	13	13	15	23	22	15	17	19	21	8	17	13	19	14	16
UF	Univ. Florida	Y	309	15.45	16	25	14	18	15	13	10	15	28	21	11	19	11	13	11	12	20	12	13	12
Columbia	Columbia	Y	290	14.5	12	14	18	12	14	24	15	13	15	16	18	26	13	12	6	22	15	6	10	9
Austin	Univ. Texas Austin	Y	289	14.45	7	8	22	17	16	21	12	15	16	17	10	14	11	12	28	18	15	10	7	13
Arizona	Univ. Arizona	Y	271	13.55	12	7	14	17	19	12	15	17	10	16	10	12	24	12	9	16	9	15	9	16
UCLA	UC Los Angeles	Y	257	12.85	14	15	15	10	14	14	10	13	12	12	7	15	13	8	10	18	12	23	10	12	Anth and Arch Degrees Offered
Harvard	Harvard	Y	246	12.3	5	8	11	19	8	16	12	12	9	6	15	18	15	12	9	13	14	16	11	17
CUNY	CUNY	Y	241	12.05	15	11	14	17	13	20	10	18	13	9	9	12	15	9	9	7	7	21	6	6
Penn	Univ. Pennsylvania	Y	210	10.5	14	7	8	8	12	4	8	8	15	8	21	12	15	13	8	12	3	13	8	13	Anth and Arch Degrees Offered
ASU	Arizona State Univ.	Y	204	10.2	15	9	17	12	10	14	13	8	15	14	8	11	6	12	5	5	10	7	8	5
UWash	Univ. Washington	Y	193	9.65	8	6	6	10	5	7	14	8	17	15	11	6	10	9	11	7	9	11	14	9	Anth and Arch Degrees Offered
UNM	Univ. New Mexico	Y	188	9.4	5	5	6	7	7	14	11	11	5	12	17	3	8	15	10	12	14	10	10	6
NYU	NYU	Y	184	9.2	8	9	9	16	8	6	4	8	11	9	9	11	11	13	9	7	9	10	10	7
Indiana	Indiana Univ. Bloomington	Y	176	8.8	7	14	11	10	15	9	15	10	15	2	6	5	9	7	4	15	8	6	2	6	Anth and Arch Degrees Offered
Stanford	Stanford	Y	174	8.7	12	10	10	16	6	4	9	11	11	8	7	10	11	9	8	5	8	7	5	7
Pitt	Univ. Pittsburgh	Y	164	8.2	5	9	8	6	8	12	9	10	8	6	4	5	9	10	6	13	8	11	9	8
Yale	Yale	Y	161	8.05	4	11	12	8	9	3	11	7	9	8	11	7	5	5	9	7	8	7	7	13
USF	Univ. South Florida	Y	151	7.55	11	5	7	11	15	10	17	13	6	8	6	8	3	2	6	2	6	5	4	6
MSU	Michigan State	Y	146	7.3	8	10	11	14	6	10	14	8	3	6	5	4	9	5	2	8	4	10	6	3
UrbanaChampaign	Univ. Illinois Urbana Champaign	Y	144	7.2	2	5	5	3	6	10	11	15	7	8	7	13	5	4	7	5	8	8	5	10
BU	Boston Univ.	Y	143	7.15	11	12	3	8	14	8	9	3	9	3	11	2	10	3	8	5	7	4	4	9	Anth and Arch Degrees Offered
WashU	Washington Univ. St. Louis	Y	135	6.75	4	11	16	6	8	7	9	9	7	7	3	6	4	5	5	10	4	2	5	7
UNC	Univ. North Carolina Chapel Hill	Y	134	6.7	6	7	8	8	8	3	9	8	6	12	9	3	5	5	11	6	3	9	5	3
Binghamton	Binghamton Univ.	Y	130	6.5	7	2	7	4	12	5	4	4	10	9	4	8	8	2	5	10	8	5	8	8
UWMadison	Univ. Wisconsin Madison	Y	130	6.5	7	5	5	7	4	9	8	4	5	9	4	4	7	3	5	7	8	10	11	8
Brown	Brown	Y	129	6.45	4	4	10	9	6	7	10	5	7	9	6	6	10	3	5	9	1	6	6	6	Anth and Arch Degrees Offered
Duke	Duke	Y	128	6.4	9	11	11	8	6	7	5	7	4	6	5	4	3	4	8	9	7	2	5	7
Buffalo	SUNY Buffalo	Y	128	6.4	7	7	11	7	7	7	10	5	2	8	9	1	10	6	6	7	6	4	3	5
Davis	UC Davis	Y	122	6.1	9	7	4	8	4	4	7	15	4	5	4	4	3	10	5	8	3	9	4	5
UGa	Univ. Georgia	Y	121	6.05	4	3	3	6	5	9	4	4	11	8	9	5	6	7	3	8	13	9	2	2
A&M	Texas A&M	Y	120	6	13	6	8	9	9	8	8	10	8	0	4	4	3	6	4	4	2	6	4	4	Anth and Arch Degrees Offered
UT	Univ. Tennessee Knoxville	Y	117	5.85	8	11	6	12	8	9	6	3	3	3	2	6	2	6	6	5	2	6	6	7
Cornell	Cornell	Y	114	5.7	6	6	4	6	8	6	5	7	3	7	10	6	4	6	6	10	2	6	5	1
Rutgers	Rutgers	Y	112	5.6	4	10	4	5	2	5	7	3	9	5	7	1	10	12	5	3	5	6	4	5
Virginia	Univ. Virginia	Y	110	5.5	2	8	5	3	4	7	4	14	4	7	1	3	6	6	3	7	5	9	4	8
American	American Univ.	Y	109	5.45	2	6	14	5	7	7	10	8	5	4	7	6	4	3	5	4	5	0	3	4
OhioState	Ohio State	Y	109	5.45	5	10	6	2	5	0	10	11	8	5	5	3	5	4	2	6	7	4	5	6
UCSB	UC Santa Barbara	Y	108	5.4	6	2	4	7	4	5	7	6	7	4	3	4	9	1	15	7	4	3	4	6
UMass	UMass Amherst	Y	108	5.4	7	3	4	5	7	5	8	3	3	7	4	3	8	5	8	1	6	9	6	6
UCSD	UC San Diego	Y	107	5.35	5	10	5	8	10	4	7	7	6	6	5	1	4	4	2	5	1	5	4	8
UCSC	UC Santa Cruz	Y	106	5.3	7	9	3	5	2	11	4	4	8	8	7	3	3	4	3	7	7	2	5	4
Tulane	Tulane	Y	105	5.25	4	3	6	4	2	7	8	9	2	6	6	7	6	4	7	5	4	7	4	4
UConn	Univ. Connecticut	Y	104	5.2	5	3	4	7	7	7	4	5	8	8	5	4	10	4	5	5	3	1	5	4
Temple	Temple	Y	103	5.15	4	5	1	1	3	4	4	8	5	4	6	7	7	8	10	4	4	8	7	3
Emory	Emory	Y	102	5.1	6	6	4	6	5	8	3	4	6	5	5	5	6	6	7	6	1	5	5	3
Syracuse	Syracuse Univ.	Y	100	5	4	4	6	5	5	4	4	6	9	5	1	8	8	4	5	7	4	6	2	3
Minn	Univ. Minnesota Minneapolis	Y	97	4.85	4	7	6	3	5	3	2	5	12	6	7	4	4	3	2	6	4	4	8	2	Anth and Arch Degrees Offered
SMU	SMU	Y	96	4.8	7	2	3	4	5	4	3	9	9	4	8	1	3	3	5	2	7	8	2	7
NewSchool	New School of Social Research	Y	93	4.65	5	8	6	2	6	4	2	2	0	1	4	2	0	5	12	12	5	7	6	4
UCR	UC Riverside	Y	93	4.65	5	6	6	6	3	8	9	3	5	3	5	6	3	6	2	5	2	5	3	2
UCI	UC Irvine	Y	92	4.84211	8	5	9	7	9	4	6	5	5	3	10	4	3	3	3	2	3	2	1	NA	Founded 1995, First cohort 1998
Missouri	Univ. Missouri Columbia	Y	90	4.5	7	11	6	7	4	3	3	0	4	2	3	1	4	4	7	4	8	4	1	7	Anth and Arch Degrees Offered
Colorado	Univ. Colorado Boulder	Y	89	4.45	9	1	6	5	7	4	3	6	5	3	1	7	4	3	3	1	5	4	6	6
Northwestern	Northwestern Univ.	Y	87	4.35	9	4	6	7	5	8	7	3	4	2	8	3	4	1	1	3	2	3	3	4
TeachersCollege	Teachers College Columbia Univ.	Y	87	4.35	2	3	8	3	4	14	7	5	0	1	5	5	3	6	3	6	6	2	1	3
Oregon	Univ. Oregon	Y	87	4.35	7	8	1	3	2	2	4	4	3	4	5	2	5	5	4	6	7	9	2	4
Albany	SUNY Albany	Y	86	4.3	6	3	8	6	5	7	2	2	3	2	3	5	4	5	2	7	3	4	6	3
Hawaii	Univ. Hawaii Manoa	Y	86	4.3	2	1	7	4	0	4	8	4	4	7	2	9	2	5	4	5	5	4	4	5
PennState	Penn State	Y	83	4.15	5	7	1	0	2	2	4	4	5	6	7	4	6	4	3	1	6	6	7	3
Kentucky	Univ. Kentucky	Y	82	4.1	12	5	3	5	2	5	2	2	11	4	2	6	1	6	3	5	2	1	2	3
StonyBrook	Stony Brook	Y	81	4.05	1	1	2	8	6	8	3	5	2	4	6	3	5	4	2	7	5	0	6	3
WSU	Washington State Univ.	Y	81	4.05	4	7	3	8	8	3	6	3	4	3	7	5	4	2	3	1	1	3	3	3
Princeton	Princeton	Y	80	4	6	4	2	5	5	4	2	3	10	5	4	2	1	7	3	4	6	0	1	6
Iowa	Univ. Iowa	Y	77	3.85	2	4	2	3	5	4	7	5	6	4	3	3	2	3	3	3	2	8	5	3
Hopkins	Johns Hopkins	Y	69	3.45	3	5	7	1	3	7	2	2	7	4	3	2	0	1	2	1	4	2	8	5
Rice	Rice	Y	68	3.4	2	2	1	6	2	3	3	4	5	5	5	0	1	4	3	5	8	5	2	2
Oklahoma	Univ. Oklahoma	Y	68	3.4	2	5	6	4	7	4	2	3	3	1	6	2	3	2	2	5	1	3	5	2
Milwaukee	Univ. Wisconsin Milwaukee	Y	66	3.3	4	8	4	3	3	2	7	4	5	2	1	3	1	5	6	0	2	2	4	0
Kansas	Univ. Kansas	Y	65	3.25	2	3	5	3	5	5	2	2	2	5	5	2	3	2	2	1	4	3	4	5
Carbondale	Southern Illinois Carbondale	Y	58	2.9	7	1	3	4	4	6	3	2	3	1	1	4	1	1	4	2	3	1	3	4
Wayne	Wayne State	Y	56	2.8	2	3	3	2	3	3	5	5	2	2	3	2	2	2	5	3	2	3	1	3
CaseWestern	Case Western Reserve Univ.	Y	50	2.5	6	0	2	2	4	1	2	3	4	2	0	4	1	1	2	1	3	5	5	2
UIChicago	Univ. Illinois Chicago	Y	50	2.77778	4	1	4	4	5	1	1	4	3	3	2	4	2	4	3	2	2	1	NA	NA	First graduation in 2002
Utah	Univ. Utah	Y	46	2.3	4	1	2	6	5	5	1	3	2	0	4	1	0	3	1	1	1	2	2	2
Brandeis	Brandeis	Y	39	1.95	2	2	0	2	0	8	2	4	3	2	0	2	1	1	0	2	1	2	2	3
Vernderbilt	Vanderbilt	Y	35	1.94444	2	2	5	2	4	2	3	0	1	2	2	3	3	1	0	0	1	2	NA	NA
CalInstitute	California Institute Integral Studies	Y	32	1.6	0	1	3	3	3	2	2	1	2	2	1	3	1	0	1	2	2	1	1	1
William&Mary	College William and Mary	Y	32	2.66667	4	7	5	1	2	7	4	0	0	0	1	1	NA	NA	NA	NA	NA	NA	NA	NA	First cohort 2008
Alabama	Univ. Alabama	Y	31	1.9375	1	3	1	4	2	1	3	5	1	2	5	2	1	0	0	0	NA	NA	NA	NA	First cohort 2006
Arkansas	Univ. Arkansas	Y	31	1.9375	3	2	1	0	5	2	5	2	2	5	2	1	1	0	0	0	NA	NA	NA	NA	Founded 1998 (note also have/had enviornmental dynamics PhD)
Fairbanks	Univ. Alaska Fairbanks	Y	30	1.5	2	0	2	2	1	2	2	1	2	3	5	0	2	1	1	2	1	0	1	0
USC	Univ. Southern California	Y	30	1.5	0	0	0	0	0	0	0	1	1	0	4	5	5	5	3	3	0	1	1	1
FloridaSt	Florida State Univ.	Y	29	2.07143	NA	NA	0	0	0	0	1	11	6	1	0	1	4	4	1	0	NA	NA	NA	NA	Founded 1999, Ended 2014
Reno	Univ. Nevada Reno	Y	29	1.45	2	3	2	1	0	1	3	4	1	1	1	1	0	1	0	2	4	0	1	1
Montana	Univ. Montana	Y	29	2.63636	3	2	2	5	2	7	3	2	1	1	1	NA	NA	NA	NA	NA	NA	NA	NA	NA	First cohort 2009
Maryland	Univ. Maryland	N	24	3.42857	2	4	3	2	9	2	2	NA	NA	NA	NA	NA	NA	NA	NA	NA	NA	NA	NA	NA	First graduating cohort 2013; program began in 2007
UNLV	Univ. Nevada Las Vegas	Y	24	1.84615	2	7	3	0	2	0	3	1	0	3	NA	NA	0	2	1	NA	NA	NA	NA	NA	First cohort 2002
Catholic	Catholic Univ. of America	Y	23	1.15	0	0	0	0	0	0	0	2	2	2	2	0	5	1	1	0	5	2	0	1	Do not appear to have active doctoral program
Wyo	Univ. Wyoming	Y	21	1.61538	2	3	3	2	3	1	0	1	1	3	0	1	1	NA	NA	NA	NA	NA	NA	NA	First Cohort 2007
Purdue	Purdue	N	20	2.5	0	3	2	3	2	3	3	4	NA	NA	NA	NA	NA	NA	NA	NA	NA	NA	NA	NA	Unclear start date
Scarolina	Univ. South Carolina	Y	20	2	4	2	0	6	0	1	3	0	3	1	NA	NA	NA	NA	NA	NA	NA	NA	NA	NA	First cohort 2010
BrynMawr	Bryn Mawr	Y	19	0.95	2	2	2	2	0	0	0	0	0	0	1	0	0	0	0	0	2	3	2	3	Arch Degrees Offered only
SanAntonio	Univ. Texas San Antonio	Y	14	1.4	3	4	2	0	0	4	1	0	0	0	NA	NA	NA	NA	NA	NA	NA	NA	NA	NA	Founded 2007
OSU	Oregon State	Y	13	1.3	3	1	1	2	2	0	2	1	0	1	NA	NA	NA	NA	NA	NA	NA	NA	NA	NA	First graduating cohort 2010, operational 2006
MichiganTech	Michigan Tech Univ.	Y	10	0.666667	1	4	0	1	1	0	1	0	0	2	0	0	0	0	0	NA	NA	NA	NA	NA	Anth and Arch Degrees Offered, First appears in 2005?
UCSF	UC San Francisco	N	7	2.33333	5	1	1	NA	NA	NA	NA	NA	NA	NA	NA	NA	NA	NA	NA	NA	NA	NA	NA	NA	First cohort 2003, joint with Berkeley
GeorgeWash	George Washington Univ.	N	4	2	3	1	NA	NA	NA	NA	NA	NA	NA	NA	NA	NA	NA	NA	NA	NA	NA	NA	NA	NA	PhD program created in 2011
Maine	Univ. Maine Orono	N	3	0.333333	1	0	0	1	0	0	0	0	1	NA	NA	NA	NA	NA	NA	NA	NA	NA	NA	NA	First graduation in 2011?; joint program with enviornmental policy
Tulsa	Univ. Tulsa	N	3	0.375	2	0	1	0	0	0	0	0	NA	NA	NA	NA	NA	NA	NA	NA	NA	NA	NA	NA	Founded 2012
Kent	Kent State	N	1	0.25	0	0	1	NA	NA	NA	0	NA	NA	NA	NA	NA	NA	NA	NA	NA	NA	NA	NA	NA	First cohort 2017?
NotreDame	Notre Dame	N	1	0.5	1	0	NA	NA	NA	NA	NA	NA	NA	NA	NA	NA	NA	NA	NA	NA	NA	NA	NA	NA	First cohort 2014, first graduates 2019
CSU	Colorado State Univ.	N	0	0	0	0	0	NA	NA	NA	NA	NA	NA	NA	NA	NA	NA	NA	NA	NA	NA	NA	NA	NA	New Program, no grads yet
Mercyhurst	Mercyhurst	N	0	0	0	NA	NA	NA	NA	NA	NA	NA	NA	NA	NA	NA	NA	NA	NA	NA	NA	NA	NA	NA
Rochester	Rochester	N	0	NA	NA	NA	NA	NA	NA	NA	NA	NA	NA	NA	NA	NA	NA	NA	NA	NA	NA	NA	NA	NA	Last cohort 1999
SanMarcos	Texas State Univ. San Marcos	N	0	0	0	NA	NA	NA	NA	NA	NA	NA	NA	NA	NA	NA	NA	NA	NA	NA	NA	NA	NA	NA	Recently started
