# Supplementary material for: Beyond market share: Accounting for doctoral program size in recent rates of anthropology faculty job placement
Source: PLoS One. 2023 May 24;18(5):e0285330. doi: 10.1371/journal.pone.0285330 (PMC10208466; doi:10.1371/journal.pone.0285330)
Supplement: S3 Table — (CSV) [file pone.0285330.s003.csv]

Institution	Abbv	Grads.2000to2019	Avg.Grad	Quartile	TTnum	MarketShare	MarketShareRank	Placement	Placement.Rank	Change
Univ. Michigan	Michigan	329	16.4	4	78	4.3	2	23.7	10	-8
Univ. Chicago	Chicago	316	15.8	4	90	4.9	1	28.5	3	-2
UC Berkeley	Berkeley	311	15.6	4	70	3.8	3	22.5	13	-10
Univ. Florida	UF	309	15.4	4	41	2.2	9	13.3	54	-45
Columbia	Columbia	290	14.5	4	40	2.2	9	13.8	49	-40
Univ. Texas Austin	Austin	289	14.4	4	42	2.3	8	14.5	42	-34
Univ. Arizona	Arizona	271	13.6	4	65	3.6	5	24	9	-4
UC Los Angeles	UCLA	257	12.8	4	33	1.8	16	12.8	56	-40
Harvard	Harvard	246	12.3	4	67	3.7	4	27.2	5	-1
CUNY	CUNY	241	12.1	4	44	2.4	7	18.3	29	-22
Univ. Pennsylvania	Penn	210	10.5	4	39	2.1	13	18.6	26	-13
Arizona State Univ.	ASU	204	10.2	4	35	1.9	15	17.2	31	-16
Univ. Washington	UWash	193	9.7	4	30	1.6	17	15.5	36	-19
Univ. New Mexico	UNM	188	9.4	4	37	2	14	19.7	22	-8
NYU	NYU	184	9.2	4	53	2.9	6	28.8	1	5
Indiana Univ. Bloomington	Indiana	176	8.8	4	27	1.5	18	15.3	38	-20
Stanford	Stanford	174	8.7	4	40	2.2	9	23	11	-2
Univ. Pittsburgh	Pitt	164	8.2	4	16	0.9	35	9.8	67	-32
Yale	Yale	161	8.1	4	41	2.2	9	25.5	7	2
Univ. South Florida	USF	151	7.6	4	8	0.4	62	5.3	85	-23
Michigan State	MSU	146	7.3	4	20	1.1	27	13.7	52	-25
Univ. Illinois Urbana Champaign	UrbanaChampaign	144	7.2	4	22	1.2	26	15.3	38	-12
Boston Univ.	BU	143	7.2	4	13	0.7	42	9.1	70	-28
Washington Univ. St. Louis	WashU	135	6.8	3	25	1.4	19	18.5	27	-8
Univ. North Carolina Chapel Hill	UNC	134	6.7	3	23	1.3	21	17.2	31	-10
Binghamton Univ.	Binghamton	130	6.5	3	11	0.6	48	8.5	74	-26
Univ. Wisconsin Madison	UWMadison	130	6.5	3	24	1.3	21	18.5	27	-6
Brown	Brown	129	6.4	3	11	0.6	48	8.5	74	-26
Duke	Duke	128	6.4	3	18	1	32	14.1	47	-15
SUNY Buffalo	Buffalo	128	6.4	3	11	0.6	48	8.6	72	-24
UC Davis	Davis	122	6.1	3	21	1.1	27	17.2	31	-4
Univ. Georgia	UGa	121	6	3	17	0.9	35	14	48	-13
Texas A&M	A&M	120	6	3	17	0.9	35	14.2	46	-11
Univ. Tennessee Knoxville	UT	117	5.8	3	13	0.7	42	11.1	63	-21
Cornell	Cornell	114	5.7	3	23	1.3	21	20.2	19	2
Rutgers	Rutgers	112	5.6	3	21	1.1	27	18.8	25	2
Univ. Virginia	Virginia	110	5.5	3	18	1	32	16.4	34	-2
American Univ.	American	109	5.4	3	6	0.3	67	5.5	84	-17
Ohio State	OhioState	109	5.4	3	15	0.8	40	13.8	49	-9
UC Santa Barbara	UCSB	108	5.4	3	24	1.3	21	22.2	14	7
UMass Amherst	UMass	108	5.4	3	12	0.7	42	11.1	63	-21
UC San Diego	UCSD	107	5.3	3	10	0.5	56	9.3	69	-13
UC Santa Cruz	UCSC	106	5.3	3	20	1.1	27	18.9	24	3
Tulane	Tulane	105	5.2	3	12	0.7	42	11.4	62	-20
Univ. Connecticut	UConn	104	5.2	3	10	0.5	56	9.6	68	-12
Temple	Temple	103	5.2	3	8	0.4	62	7.8	76	-14
Emory	Emory	102	5.1	3	25	1.4	19	24.5	8	11
Syracuse Univ.	Syracuse	100	5	2	11	0.6	48	11	65	-17
Univ. Minnesota Minneapolis	Minn	97	4.8	2	14	0.8	40	14.4	43	-3
SMU	SMU	96	4.8	2	11	0.6	48	11.5	61	-13
New School of Social Research	NewSchool	93	4.7	2	7	0.4	62	7.5	78	-16
UC Riverside	UCR	93	4.7	2	8	0.4	62	8.6	72	-10
UC Irvine	UCI	92	4.8	2	11	0.6	48	12	58	-10
Univ. Missouri Columbia	Missouri	90	4.5	2	6	0.3	67	6.7	81	-14
Univ. Colorado Boulder	Colorado	89	4.4	2	17	0.9	35	19.1	23	12
Northwestern Univ.	Northwestern	87	4.3	2	20	1.1	27	23	11	16
Teachers College Columbia Univ.	TeachersCollege	87	4.3	2	0	0	92	0	92	0
Univ. Oregon	Oregon	87	4.3	2	18	1	32	20.7	17	15
SUNY Albany	Albany	86	4.3	2	9	0.5	56	10.5	66	-10
Univ. Hawaii Manoa	Hawaii	86	4.3	2	6	0.3	67	7	80	-13
Penn State	PennState	83	4.2	2	23	1.3	21	27.7	4	17
Univ. Kentucky	Kentucky	82	4.1	2	12	0.7	42	14.6	41	1
Stony Brook	StonyBrook	81	4	2	17	0.9	35	21	15	20
Washington State Univ.	WSU	81	4	2	11	0.6	48	13.6	53	-5
Princeton	Princeton	80	4	2	11	0.6	48	13.8	49	-1
Univ. Iowa	Iowa	77	3.9	2	9	0.5	56	11.7	60	-4
Johns Hopkins	Hopkins	69	3.5	2	12	0.7	42	17.4	30	12
Rice	Rice	68	3.4	2	5	0.3	67	7.4	79	-12
Univ. Oklahoma	Oklahoma	68	3.4	2	6	0.3	67	8.8	71	-4
Univ. Wisconsin Milwaukee	Milwaukee	66	3.3	2	1	0.1	85	1.5	91	-6
Univ. Kansas	Kansas	65	3.2	2	3	0.2	79	4.6	87	-8
Southern Illinois Carbondale	Carbondale	58	2.9	1	9	0.5	56	15.5	36	20
Wayne State	Wayne	56	2.8	1	1	0.1	85	1.8	90	-5
Case Western Reserve Univ.	CaseWestern	50	2.5	1	6	0.3	67	12	58	9
Univ. Illinois Chicago	UIChicago	50	2.8	1	10	0.5	56	20	20	36
Univ. Utah	Utah	46	2.3	1	3	0.2	79	6.5	82	-3
Brandeis	Brandeis	39	2	1	5	0.3	67	12.8	56	11
Vanderbilt	Vernderbilt	35	1.9	1	5	0.3	67	14.3	44	23
California Institute Integral Studies	CalInstitute	32	1.6	1	0	0	92	0	92	0
College William and Mary	William&Mary	32	2.7	1	2	0.1	85	6.2	83	2
Univ. Alabama	Alabama	31	1.9	1	5	0.3	67	16.1	35	32
Univ. Arkansas	Arkansas	31	1.9	1	8	0.4	62	25.8	6	56
Univ. Alaska Fairbanks	Fairbanks	30	1.5	1	4	0.2	79	13.3	54	25
Univ. Southern California	USC	30	1.5	1	6	0.3	67	20	20	47
Florida State Univ.	FloridaSt	29	2.1	1	1	0.1	85	3.4	89	-4
Univ. Nevada Reno	Reno	29	1.4	1	6	0.3	67	20.7	17	50
Univ. Montana	Montana	29	2.6	1	0	0	92	0	92	0
Univ. Nevada Las Vegas	UNLV	24	1.8	1	5	0.3	67	20.8	16	51
Catholic Univ. of America	Catholic	23	1.1	1	1	0.1	85	4.3	88	-3
Univ. Wyoming	Wyo	21	1.6	1	3	0.2	79	14.3	44	35
Univ. South Carolina	Scarolina	20	2	1	3	0.2	79	15	40	39
Bryn Mawr	BrynMawr	19	0.9	1	1	0.1	85	5.3	85	0
Univ. Texas San Antonio	SanAntonio	14	1.4	1	4	0.2	79	28.6	2	77
Oregon State	OSU	13	1.3	1	1	0.1	85	7.7	77	8
Michigan Tech Univ.	MichiganTech	10	0.7	1	0	0	92	0	92	0
