# Supplementary material for: Beyond market share: Accounting for doctoral program size in recent rates of anthropology faculty job placement
Source: PLoS One. 2023 May 24;18(5):e0285330. doi: 10.1371/journal.pone.0285330 (PMC10208466; doi:10.1371/journal.pone.0285330)
Supplement: S1 File — (R) [file pone.0285330.s004.R]

#This code replicates the statistics and figures for Mackie and Rockwell manuscript "Beyond Market Share: Accounting for Program Size in Recent Rates of Anthropology Faculty Job Placement"
#Code was compiled by Madeline Mackie (R version 4.2.1). Any questions can be directed to MadelineMackie@weber.edu or Madeline.E.Mackie@gmail.com

#packages required for analysis
library("readxl") #for reading supplemental excel files 
library("dplyr") #for some calculations and data manipulation
library("ggplot2") #for creation of Figures 3+4
library("ggrepel") #for creation of Figures 3+4

#read in supplemental data used in analysis
TT<-read_excel("SuppTable1.xlsx",col_names = TRUE, na="NA")
Grad<-as.data.frame(read_xlsx("SuppTable2.xlsx", col_names=TRUE, na="NA"))

###########Basic statistics on TT employed positions#######################
#basic counts:
 length(TT$Subfield) #number of TT faculty employed in Anthropology departments
 length(unique(TT$Employment.Inst)) #total number of institutions represented in the employed list

########################################
 #Number of institutions and faculty by highest degree
 UnivDegree<-data.frame("Employ"=unique(TT$Employment.Inst)) #create dataframe with each employment institution listed once
 UnivDegree$Highest<-TT$HighestdegreeEmpInst[match(unique(UnivDegree$Employ), TT$Employment.Inst)] #add column that says the highest degree offered by each employment institution
 Fac<-as.data.frame(table(TT$Employment.Inst)) #create dataframe with employment institution and faculty numbers
 UnivDegree$Faculty<-Fac$Freq[match(UnivDegree$Employ,Fac$Var1)] #add faculty numbers to dataframe with highest degree offered
 table(TT$HighestdegreeEmpInst) #number of faculty by highest degree offered
 table(UnivDegree$Highest) #returns counts of institutions based on highest Anthro degree offered
 mean(UnivDegree$Faculty[UnivDegree$Highest == "PhD"]) #average number of faculty from phd granting institutions
 mean(UnivDegree$Faculty[UnivDegree$Highest == "MA/MS"]) #average number of faculty from MA/MS granting institutions
 mean(UnivDegree$Faculty[UnivDegree$Highest == "BA/BS"]) #average number of faculty from phd granting institutions
  
##########################################
 
#Figure 1: basic summary TT employed positions, subfields, degrees offered, and grad years (Figure 1)
 bcol<-"gray52"
 layout(matrix(c(1,2,3,4,4,4),2,3, byrow=TRUE)) #sets up how the plots will be displayed; 3 on top row, 1 on bottom row
 barplot(table(TT$Rank), xaxs="i", ylim=c(0,1400), xlab="Academic Rank", ylab="Frequency", space=0,col=bcol) #barchart of frequency of each TT academic rank
 legend(-.25,1475,legend="(A)", bty="n",cex=1.5)
 barplot(table(TT$Sum.Subfield), xaxs="i", ylim=c(0,2000), xlab="Subfield", ylab="Frequency", space=0, col=bcol, main="Tenure Track Positions") #barchart of frequency of each summarized subfield (arch, bio [including bioarch], and sociocultural)
 legend(-0.25,2100,legend="(B)", bty="n",cex=1.5)
 barplot(table(TT$HighestdegreeEmpInst), xaxs="i", bty="L",ylim=c(0,2000), xlab="Highest Degree Offered", col=bcol,ylab="Frequency of Faculty Position", space=0) #highest degree offered at each faculty members institution
 legend(-0.25,2100,legend="(C)", bty="n",cex=1.5)
 TTgrad<-hist(as.numeric(TT$Grad.YR), breaks = seq(1960, 2019, 1), ylim=c(0,120), xaxs="i", yaxs="i", col=bcol,xaxp=c(1960,2020,12),xlab="Graduation Year", main="")#histogram showing frequency of graduates per year from 1960 to 2019
 legend(1959,127,legend="(D)", bty="n",cex=1.5)
 par(mfrow=c(1,1)) #resets to plot 1 figure at a time

#Information about TT Faculty graduation dates and institutions
 sum(TT$Grad.YR == 2019, na.rm=TRUE) #number of first year graduates employed in TT in 2019-20
 sum(TT$Grad.Inst=="International", na.rm = TRUE)/length(TT$Grad.Inst)*100 #percent of jobs held by graduates of international institutions
 table(TT$Sum.Subfield) #counts by subfield
 
#focusing in on 2000-2019 graduates
 sum(TT$Grad.YR >= 2000, na.rm=TRUE) #total number of graduates that will the focus of the placement analysis
 sum(TT$Grad.YR >= 2000, na.rm=TRUE)/length(TT$Grad.YR)*100 #print that number as a percent

#############Basic statistics on anthropology graduation rates###################
#basic descriptive numbers from graduation rates
 sum(Grad$Sum) #total number of grads from all institutions 2000-2019
 length(Grad$Sum) #total number of doctoral granting institutions in dataset (INCLUDES SCHOOLS <10 yrs data)
 sum(TT$Grad.YR >= 2000, na.rm=TRUE)/sum(Grad$Sum)*100 #percent of 2000-2019 graduates holding anthropology TT position in 2019
 
#Figure 2: Graduation rates compared to TT faculty graduation years
 plot(colSums(Grad[,6:25], na.rm=TRUE)~seq(2019,2000,-1), xaxs="i", yaxs="i",type="o", pch=19, lwd=2, xlim=(c(2000,2020)), xlab="Graduation Year", col="grey50",ylab="Frequency", bty="L", ylim=c(0,650))
 lines(table(TT$Grad.YR), type="o", col="black", pch=19)
 legend("right", legend=c("Total PhDs Granted", "PhDs in Tenure Tracks"), lwd=2, pch=19, col=c("grey50","black"), bty="n" )
 
#Number of programs removed from placement analysis
 sum(Grad$Include =="N") #number of programs marked to be removed from analysis
 Grad<-Grad[which(Grad$Include == "Y"),]#remove programs from the working data frame that have too few years for analysis
 length(Grad$Institution) #number of programs included in the placement analysis
 
#Create Supplemental Table 3 with market share and placement rates for 20 year totals
 TotGrad<-data.frame("Institution"=Grad$Institution, "Abbv"=Grad$Abbreviation, "Grads.2000to2019"=Grad$Sum, "Avg.Grad"=round(Grad$Avg, digits=1))
 TotGrad$Quartile<-ntile(TotGrad$Avg.Grad,4) #quarter the program belongs in based on average graduates. 4 indicates top quarter of programs or "large" programs
 Temp<-as.data.frame(table(TT$Grad.Inst[TT$Grad.YR >= 2000])) #create a frequency table of TT graduate institution for people who graduated between 2000-2019
 TotGrad$TTnum<-Temp$Freq[match(TotGrad$Institution,Temp$Var1)] #add TT grad institution frequencies to 
 TotGrad$TTnum[is.na(TotGrad$TTnum)]<-0 #fills in NA for institutions with no graduates in TTs
 TotGrad$MarketShare<-round(TotGrad$TT/sum(TT$Grad.YR >= 2000, na.rm=TRUE)*100, digits=1) #get the 20 years of graduates market share for each program
 TotGrad$MarketShareRank<-rank(-TotGrad$MarketShare, na.last=TRUE, ties.method="min") #rank the market share percentage from most to least successful
 TotGrad$Placement<-round(TotGrad$TTnum/TotGrad$Grads.2000to2019*100, digits=1) #find the percentages of grads over 20 years who are in TT
 TotGrad$Placement.Rank<-rank(-TotGrad$Placement, na.last=TRUE, ties.method="min") #rank the percent grads in TT from most to least successful
 TotGrad$Change<-TotGrad$MarketShareRank-TotGrad$Placement.Rank #creates new column with change in position between market share and percent placement
 
 #returns a table of grad institutions with TT members that did not get counted in placement rates. These were excluded because they do not have a dedicated Phd under NCES files or the programs were too young.
 table(subset(TT$Grad.Inst[TT$Grad.YR>=2000], !(TT$Grad.Inst[TT$Grad.YR>=2000] %in% TotGrad$Institution))) 
 
#Numbers for placement and market share rates
 quantile(TotGrad$Avg.Grad) #number divisions for different program sizes based on average grads per year
 quantile(TotGrad$Grads.2000to2019)
 
 quantile(TotGrad$MarketShare) #quartiles for market share rates
 min(TotGrad$Placement[TotGrad$MarketShare>1.25]) #minimum placement rate for programs with top quartile of market share
 max(TotGrad$Placement[TotGrad$MarketShare>1.25]) #maximum placement rate for programs with top quartile of market share
 quantile(TotGrad$Placement) #quartiles for placement rates
 
#Figure 3: total graduates vs number of people in TT positions
 require("ggrepel")
 set.seed(24)
 Fig3<-ggplot(TotGrad, aes(x=Grads.2000to2019,y=TTnum))+geom_point(aes(color=TTnum))+theme_classic()
 Fig3 + geom_text_repel(aes(label=Abbv), size = 2, max.overlaps=15)+labs(x="Total Graduates (2000 to 2019)", y="Tenure Track Placements",color="Tenure Track")
 
#Figure 4: plot of market share vs percent placement
 Fig4<-ggplot(TotGrad, aes(x=MarketShare,y=Placement))+geom_point(aes(color=Placement))+theme_classic() #set up plot
 Fig4 + geom_text_repel(aes(label=Abbv), size= 2, max.overlaps=15) + xlab("Market Share")+ylab("Percent Placement")
 
 
